# Supplementary material for: 2-Amino-5-chloro­pyridinium hydrogen succinate
Source: Acta Crystallogr Sect E Struct Rep Online. 2010 Jan 30;66(Pt 2):o464–5. doi: 10.1107/S1600536810002990 (PMC2979927; doi:10.1107/S1600536810002990)
Supplement: Supplementary file 2 [file e-66-0o464-Isup2.hkl]

#
# h,k,l, Fc-squared, Fo-squared, sigma(Fo-squared) and status flag
#
data_I
_shelx_title ' h20_0m in P2(1)2(1)2(1) (110K)'
_shelx_refln_list_code          4
_shelx_F_calc_maximum      153.12
_exptl_crystal_F_000       512.00
_reflns_d_resolution_high  0.6482
 
loop_
 _symmetry_equiv_pos_as_xyz
 'x, y, z'
 '-x+1/2, -y, z+1/2'
 '-x, y+1/2, -z+1/2'
 'x+1/2, -y+1/2, -z'
 
_cell_length_a     5.2263
_cell_length_b    13.5997
_cell_length_c    14.9019
_cell_angle_alpha  90.000
_cell_angle_beta   90.000
_cell_angle_gamma  90.000
 
_shelx_F_squared_multiplier     1.000
 
loop_
 _refln_index_h
 _refln_index_k
 _refln_index_l
 _refln_F_squared_calc
 _refln_F_squared_meas
 _refln_F_squared_sigma
 _refln_observed_status
   2   0   0      204.03      200.98      6.16 o
   4   0   0      195.18      184.57      6.93 o
   6   0   0        4.20        2.65      3.13 o
   8   0   0       69.85       86.65     11.10 o
   1   1   0        6.77       13.17      1.61 o
   2   1   0        1.24       -0.13      0.42 o
   3   1   0      317.26      354.53      5.38 o
   4   1   0     1051.08     1019.64     12.85 o
   5   1   0      118.97      104.00      5.35 o
   6   1   0       41.75       40.26      5.03 o
   7   1   0       30.21       34.13      5.03 o
   8   1   0      144.99      158.98      9.66 o
   0   2   0      314.97      306.27      5.70 o
   1   2   0      983.99      956.49     11.03 o
   2   2   0       63.57       76.30      1.99 o
   3   2   0       90.60       87.56      4.08 o
   4   2   0      264.02      250.35      6.59 o
   5   2   0      172.38      170.92      6.51 o
   6   2   0      276.73      290.50     10.89 o
   7   2   0       24.03       26.51      4.40 o
   8   2   0      131.16      171.19     11.00 o
   1   3   0     4939.61     4804.44     48.34 o
   2   3   0      326.86      345.15      9.74 o
   3   3   0     1453.97     1575.14     24.94 o
   4   3   0       32.94       31.37      2.34 o
   5   3   0      391.08      383.62      9.34 o
   6   3   0       40.11       37.44      4.08 o
   7   3   0      262.67      275.68     11.33 o
   0   4   0     3447.38     3434.18     40.98 o
   1   4   0     1564.33     1484.75     14.16 o
   2   4   0      108.83      103.67      3.22 o
   3   4   0      866.28      796.52     11.37 o
   4   4   0      632.36      626.88      8.95 o
   5   4   0      294.11      297.57      6.37 o
   6   4   0       48.49       49.44      3.99 o
   7   4   0       13.37       11.65      2.76 o
   1   5   0     1154.79     1221.44     13.55 o
   2   5   0      429.00      431.12      6.29 o
   3   5   0       41.03       41.62      4.07 o
   4   5   0        3.19        3.86      1.95 o
   5   5   0      263.42      254.33     13.60 o
   6   5   0        0.92       -0.54      2.40 o
   7   5   0        1.01       -0.93      4.21 o
   0   6   0     5091.91     5206.84     86.59 o
   1   6   0     3660.76     3970.15     34.55 o
   2   6   0       33.81       39.87      1.84 o
   3   6   0      246.90      250.93      4.56 o
   4   6   0       23.49       27.86      4.06 o
   5   6   0        1.60        4.33      2.50 o
   6   6   0      227.48      214.28     12.15 o
   7   6   0       57.88       47.40     10.63 o
   1   7   0     3189.23     3506.56     31.43 o
   2   7   0       78.93       76.19      2.62 o
   3   7   0       31.67       31.38      4.07 o
   4   7   0      226.55      228.85      9.71 o
   5   7   0        3.41        5.90      3.13 o
   6   7   0       24.01       19.07      4.56 o
   7   7   0      107.86      123.38     16.87 o
   0   8   0     1580.04     1616.79     22.86 o
   1   8   0      140.82      144.81      3.67 o
   2   8   0      119.84      133.30      3.70 o
   3   8   0      459.16      420.71      6.92 o
   4   8   0       66.31       61.48      5.14 o
   5   8   0       10.27       11.72      3.50 o
   6   8   0        0.18        2.08      3.45 o
   7   8   0        0.31        8.15      6.46 o
   1   9   0      927.97      898.14     11.38 o
   2   9   0        0.09       -0.04      1.25 o
   3   9   0      467.96      412.37      7.72 o
   4   9   0      148.56      139.15      5.75 o
   5   9   0       69.79       77.87      9.06 o
   6   9   0       63.33       61.62      9.48 o
   7   9   0       42.11       41.60     11.30 o
   0  10   0        1.82        3.01      1.24 o
   1  10   0      257.65      260.61      6.04 o
   2  10   0      537.66      588.90     10.18 o
   3  10   0      145.42      175.22      6.59 o
   4  10   0       64.33       57.00      3.76 o
   5  10   0       85.99       87.15      8.69 o
   6  10   0       48.00       47.72      8.51 o
   7  10   0       16.33        8.66      7.14 o
   1  11   0      366.52      344.49      8.48 o
   2  11   0      469.06      448.94     10.74 o
   3  11   0       47.14       48.19      5.08 o
   4  11   0       93.31       93.53      5.68 o
   5  11   0        1.32        2.06      2.99 o
   6  11   0        0.00        3.52      4.18 o
   0  12   0      810.66      810.29     30.71 o
   1  12   0       13.56       13.37      2.65 o
   2  12   0      109.54       81.47      7.35 o
   3  12   0       34.06       32.54      3.94 o
   4  12   0      209.17      201.82      8.52 o
   5  12   0        0.01       -0.26      3.19 o
   6  12   0       96.35       89.55     17.59 o
   1  13   0      133.35      142.66     10.52 o
   2  13   0       91.57       93.53     13.70 o
   3  13   0       49.63       64.81      5.74 o
   4  13   0      129.86      131.50      7.24 o
   5  13   0       55.40       67.85     13.91 o
   6  13   0      115.65      127.20     20.60 o
   0  14   0       44.79       57.37     10.11 o
   1  14   0       16.31       14.85      4.31 o
   2  14   0       12.26        9.81      4.44 o
   3  14   0      289.64      282.38     15.55 o
   4  14   0       41.42       48.00      7.59 o
   5  14   0       15.76       33.97     10.87 o
   6  14   0      161.31      161.63     23.09 o
   1  15   0      577.95      567.64     28.31 o
   2  15   0        3.62        1.59      3.08 o
   3  15   0       21.03       21.41      5.82 o
   4  15   0      113.72      138.23     10.32 o
   0  16   0      487.80      454.69     25.96 o
   1  16   0       20.58       30.76      5.90 o
   2  16   0       33.93       40.18      8.57 o
   3  16   0      125.80       99.35     11.90 o
   4  16   0      211.12      244.19     14.54 o
   1  17   0        7.87        8.86      7.74 o
   2  17   0      425.93      405.52     23.29 o
   3  17   0      177.00      152.53     15.55 o
   4  17   0      173.21      153.69     12.04 o
   0  18   0      181.85      202.68     21.98 o
   1  18   0        0.21       -0.82      3.40 o
   2  18   0       55.91       39.93      9.20 o
   3  18   0       17.58       16.04      6.14 o
   1  19   0      107.89      126.96     12.75 o
   2  19   0      104.28       82.66     13.30 o
   3  19   0       38.00       40.08      8.80 o
   0  20   0       14.66       26.61      9.82 o
   1  20   0       54.08       53.99     12.23 o
   2  20   0        3.16        8.26      5.77 o
   1   0   1     1595.75     1689.46     18.12 o
   2   0   1     2613.04     2618.44     23.71 o
   3   0   1      560.77      568.64      6.81 o
   4   0   1      346.98      333.58      7.90 o
   5   0   1      510.49      503.89     11.23 o
   6   0   1      596.81      585.13     26.79 o
   7   0   1        8.26        8.80      3.21 o
   8   0   1        0.37        3.06      2.65 o
  -8   1   1        3.62        3.34      2.63 o
  -7   1   1        7.23       13.56      3.90 o
  -6   1   1      327.91      307.48     23.68 o
  -5   1   1      624.41      611.88     13.98 o
  -4   1   1       96.03       96.78      3.33 o
  -3   1   1      430.21      434.79      8.48 o
  -2   1   1     1109.80     1073.97     10.33 o
  -1   1   1     1504.63     1553.98     16.92 o
   0   1   1        0.34       -0.58      0.58 o
   1   1   1     1483.59     1557.02     16.78 o
   2   1   1     1106.24     1082.18     11.78 o
   3   1   1      410.48      419.08      6.76 o
   4   1   1       89.13       90.23      3.56 o
   5   1   1      631.41      606.03     12.54 o
   6   1   1      332.22      322.61     10.53 o
   7   1   1        6.43        7.06      2.96 o
   8   1   1        3.92       -0.44      2.66 o
  -8   2   1       62.77       75.56      7.07 o
  -7   2   1       41.03       50.70      5.91 o
  -6   2   1      282.75      272.79     10.72 o
  -5   2   1     1417.20     1396.29     24.19 o
  -4   2   1      277.38      276.83      8.57 o
  -3   2   1      248.36      258.92      4.42 o
  -2   2   1      265.82      271.43      3.86 o
  -1   2   1     2302.86     2387.63     25.39 o
   0   2   1      311.71      339.20      4.32 o
   1   2   1     2371.42     2444.28     20.37 o
   2   2   1      279.94      282.75      3.97 o
   3   2   1      249.84      264.06      5.97 o
   4   2   1      278.78      270.91      5.71 o
   5   2   1     1415.24     1416.09     21.56 o
   6   2   1      283.37      283.92      8.83 o
   7   2   1       41.97       48.02      5.58 o
   8   2   1       64.12       65.67      6.39 o
  -7   3   1       24.78       26.07      4.29 o
  -6   3   1        4.60        5.95      2.46 o
  -5   3   1        8.59        8.09      1.92 o
  -4   3   1      209.58      218.69      5.02 o
  -3   3   1     2384.77     2484.02     29.59 o
  -2   3   1        9.84       12.75      1.00 o
  -1   3   1     1175.30     1211.55     12.80 o
   0   3   1      739.51      721.09      9.08 o
   1   3   1     1143.28     1199.51     12.57 o
   2   3   1        9.36        7.91      1.72 o
   3   3   1     2348.02     2446.98     24.80 o
   4   3   1      211.74      221.91      9.38 o
   5   3   1        7.49       10.31      1.95 o
   6   3   1        4.42        1.48      1.89 o
   7   3   1       25.44       24.48      3.98 o
  -7   4   1       46.95       58.07      8.60 o
  -6   4   1        7.20        7.16      2.28 o
  -5   4   1      318.94      323.11      8.34 o
  -4   4   1       43.37       42.85      2.45 o
  -3   4   1     1121.01     1136.91     13.46 o
  -2   4   1      381.92      394.34      6.20 o
  -1   4   1     1108.58     1107.70     11.16 o
   0   4   1      986.41     1005.74     10.64 o
   1   4   1     1075.55     1070.65     10.94 o
   2   4   1      392.64      415.46     20.24 o
   3   4   1     1116.89     1152.15     20.97 o
   4   4   1       45.46       40.14      2.49 o
   5   4   1      301.55      288.41      7.89 o
   6   4   1        7.20        7.27      1.90 o
   7   4   1       49.52       47.16     10.18 o
  -7   5   1       85.33       98.12     14.24 o
  -6   5   1      347.19      374.77     10.04 o
  -5   5   1       11.39       14.36      2.40 o
  -4   5   1      544.48      541.61      8.32 o
  -3   5   1      440.59      447.09      6.86 o
  -2   5   1     1404.51     1504.25     14.21 o
  -1   5   1      872.15      937.54     10.35 o
   0   5   1      254.03      238.79      4.09 o
   1   5   1      888.06      964.17     10.25 o
   2   5   1     1423.17     1533.36     17.18 o
   3   5   1      457.49      451.70     11.99 o
   4   5   1      533.40      546.26     18.05 o
   5   5   1       11.82        8.22      2.65 o
   6   5   1      349.95      337.43     13.85 o
   7   5   1       85.67       76.70     12.56 o
  -7   6   1        4.71       -1.84      4.03 o
  -6   6   1        3.80        5.97      4.01 o
  -5   6   1       51.12       60.23      6.38 o
  -4   6   1      704.01      667.92      9.69 o
  -3   6   1      319.72      319.16      5.76 o
  -2   6   1     2524.64     2647.48     23.29 o
  -1   6   1      496.09      537.43      7.24 o
   0   6   1       11.38       15.33      1.48 o
   1   6   1      494.01      540.48      7.09 o
   2   6   1     2590.90     2743.72     23.20 o
   3   6   1      321.05      331.45     10.32 o
   4   6   1      718.09      676.00     24.73 o
   5   6   1       51.72       52.61      6.15 o
   6   6   1        3.90        5.69      3.04 o
   7   6   1        4.57        3.26      5.51 o
  -7   7   1       84.95      101.02     15.30 o
  -6   7   1      207.68      210.48     13.21 o
  -5   7   1       41.37       45.75      5.77 o
  -4   7   1      784.47      760.17     10.65 o
  -3   7   1      143.46      137.68      3.70 o
  -2   7   1      656.76      643.56      8.16 o
  -1   7   1      163.76      163.78      3.79 o
   0   7   1      153.83      161.45      3.72 o
   1   7   1      171.75      172.57      6.56 o
   2   7   1      663.47      647.51      8.46 o
   3   7   1      141.69      141.98      6.31 o
   4   7   1      766.30      742.48     30.51 o
   5   7   1       44.33       47.91      5.97 o
   6   7   1      208.87      237.29     13.22 o
   7   7   1       84.01      100.10     18.95 o
  -7   8   1       57.90       54.12     12.13 o
  -6   8   1       47.27       59.35     20.08 o
  -5   8   1      301.06      304.15     10.68 o
  -4   8   1      155.62      162.19      4.72 o
  -3   8   1       19.57       22.86      1.92 o
  -2   8   1       97.83      109.46      3.96 o
  -1   8   1      243.09      219.61      4.67 o
   0   8   1      510.95      493.98      6.78 o
   1   8   1      265.68      239.72      4.68 o
   2   8   1       90.82       90.09      3.04 o
   3   8   1       19.54       19.22      1.62 o
   4   8   1      151.04      152.29     11.32 o
   5   8   1      299.60      296.34     12.65 o
   6   8   1       47.41       52.43     14.90 o
   7   8   1       60.76       75.28     10.72 o
  -7   9   1       23.41       39.68     11.60 o
  -6   9   1       46.89       49.58      8.48 o
  -5   9   1       20.73       22.78      4.66 o
  -4   9   1      132.92      132.86      4.08 o
  -3   9   1     1178.19     1177.16     16.30 o
  -2   9   1      109.78      112.91      4.18 o
  -1   9   1      283.10      282.54      5.58 o
   0   9   1       60.42       61.78      2.47 o
   1   9   1      280.41      275.50      5.38 o
   2   9   1      111.30      119.72      4.00 o
   3   9   1     1151.51     1090.04     15.89 o
   4   9   1      132.00      140.91      9.58 o
   5   9   1       18.50       11.78      3.61 o
   6   9   1       47.16       39.73      7.84 o
   7   9   1       25.48       52.84      9.62 o
  -7  10   1       18.30       15.86      8.49 o
  -6  10   1       67.51       72.80      9.95 o
  -5  10   1      495.26      526.91     26.13 o
  -4  10   1      201.91      210.73      9.05 o
  -3  10   1      310.14      317.03     11.32 o
  -2  10   1       21.08       18.86      1.97 o
  -1  10   1      477.41      500.48      8.80 o
   0  10   1       68.84       71.54      4.24 o
   1  10   1      498.77      518.57      8.70 o
   2  10   1       17.97       14.97      3.38 o
   3  10   1      307.72      324.55     12.05 o
   4  10   1      198.65      215.30      5.15 o
   5  10   1      504.07      527.29     17.95 o
   6  10   1       67.33       75.23     10.51 o
   7  10   1       18.76       22.64      7.10 o
  -6  11   1       83.17      125.50     13.73 o
  -5  11   1      136.22      135.92     10.68 o
  -4  11   1       85.62       92.85      5.23 o
  -3  11   1       19.04       21.61      3.19 o
  -2  11   1      329.56      338.90     14.04 o
  -1  11   1       98.73       90.97      4.27 o
   0  11   1     1002.64      984.86     13.65 o
   1  11   1       96.70      104.57      9.47 o
   2  11   1      338.43      339.34      8.96 o
   3  11   1       18.95       16.66      2.81 o
   4  11   1       81.14       87.65      7.73 o
   5  11   1      136.01      158.25     14.63 o
   6  11   1       75.81      110.03     12.84 o
  -6  12   1       85.32      100.65     17.87 o
  -5  12   1       65.63       88.68     11.12 o
  -4  12   1      182.81      186.70      8.32 o
  -3  12   1       68.00       71.02      5.79 o
  -2  12   1      568.38      561.24     12.30 o
  -1  12   1       46.64       55.45      4.88 o
   0  12   1      759.03      782.58     21.28 o
   1  12   1       44.96       48.45      3.96 o
   2  12   1      586.18      573.24     12.55 o
   3  12   1       68.88       70.31      5.74 o
   4  12   1      176.35      181.63      7.95 o
   5  12   1       65.91       62.48      9.34 o
   6  12   1       85.01       92.78     17.30 o
  -6  13   1      251.20      255.60     28.35 o
  -5  13   1      138.57      162.26     20.92 o
  -4  13   1       90.13       99.30      6.74 o
  -3  13   1      116.55      119.75     11.51 o
  -2  13   1      177.98      172.79     12.44 o
  -1  13   1      268.21      275.84     12.37 o
   0  13   1      474.61      497.26     17.07 o
   1  13   1      273.18      260.09      9.59 o
   2  13   1      175.94      163.21     10.44 o
   3  13   1      116.14      108.66      7.38 o
   4  13   1       85.79       93.98      6.15 o
   5  13   1      136.93      157.11     21.01 o
   6  13   1      251.89      230.69     27.33 o
  -5  14   1      159.52      203.07     23.89 o
  -4  14   1       28.81       31.76      5.89 o
  -3  14   1        2.06        1.41      2.91 o
  -2  14   1      240.69      236.81     15.32 o
  -1  14   1      815.40      798.95     60.71 o
   0  14   1      110.95      103.36      9.58 o
   1  14   1      828.08      781.54     45.02 o
   2  14   1      243.96      223.94     14.82 o
   3  14   1        2.05        1.45      2.04 o
   4  14   1       30.08       29.52      4.12 o
   5  14   1      165.74      156.33     21.19 o
  -4  15   1       46.50       56.41      8.14 o
  -3  15   1      351.65      346.97     18.40 o
  -2  15   1       20.44       19.75      6.04 o
  -1  15   1       10.02        9.99      6.84 o
   0  15   1      156.37      156.10     12.06 o
   1  15   1       11.38        4.20      3.30 o
   2  15   1       21.62       14.53      5.39 o
   3  15   1      350.56      333.79     17.68 o
   4  15   1       46.66       53.05      7.43 o
   5  15   1        9.25        2.89      6.49 o
  -5  16   1       89.43      100.02      7.73 o
  -4  16   1       29.61       39.11      7.13 o
  -3  16   1       29.16       44.09      8.29 o
  -2  16   1      319.93      297.79     19.09 o
  -1  16   1       86.46       85.40     12.19 o
   0  16   1      595.78      623.00     31.31 o
   1  16   1       79.09       86.81     19.20 o
   2  16   1      318.62      301.42     19.08 o
   3  16   1       29.18       26.82      6.89 o
   4  16   1       26.12       28.45      6.27 o
  -4  17   1       65.33       64.21      9.41 o
  -3  17   1       17.22       16.76      6.41 o
  -2  17   1      161.85      160.97     17.14 o
  -1  17   1      191.56      206.22     15.15 o
   0  17   1       59.81       65.46      8.76 o
   1  17   1      191.28      176.41     24.20 o
   2  17   1      162.35      132.72     15.37 o
   3  17   1       16.18       17.87      6.30 o
   4  17   1       67.78       63.21      8.85 o
  -4  18   1      128.37      127.21     13.25 o
  -3  18   1       98.78       94.60     13.01 o
  -2  18   1       62.99       69.04     11.82 o
  -1  18   1       60.43       74.63      9.49 o
   0  18   1        4.61        4.06      3.86 o
   1  18   1       62.81       75.07     24.55 o
   2  18   1       63.29       58.81     10.76 o
   3  18   1      100.20      100.05     12.98 o
   4  18   1      128.05      145.30     11.75 o
  -3  19   1       46.91       41.77      9.00 o
  -2  19   1       91.83       85.35     13.47 o
  -1  19   1       71.59       71.61     16.75 o
   0  19   1      119.69      119.09     12.33 o
   1  19   1       71.41       64.44     12.42 o
   2  19   1       90.88      113.45     15.01 o
   3  19   1       47.08       47.87      9.68 o
  -2  20   1       31.52       48.56     11.15 o
  -1  20   1       40.35       50.12     11.80 o
   0  20   1        0.27        6.79      4.59 o
   1  20   1       35.24       35.63     10.42 o
   2  20   1       32.97       33.91      9.61 o
   0   0   2     1423.29     1326.80     20.88 o
   1   0   2     1283.76     1422.09     15.63 o
   2   0   2      592.18      604.80      9.83 o
   3   0   2       11.53       15.62      1.67 o
   4   0   2      122.04      131.42      5.10 o
   5   0   2       61.26       64.55      5.09 o
   6   0   2      112.07      108.82      7.23 o
   7   0   2        0.01        0.58      2.42 o
   8   0   2        0.01        0.17      2.28 o
  -8   1   2       62.09       75.19      7.42 o
  -7   1   2       71.32       74.51     15.86 o
  -6   1   2      408.69      406.38     13.73 o
  -5   1   2      215.27      216.18      7.05 o
  -4   1   2      242.97      230.58      6.43 o
  -3   1   2       17.19       15.38      1.38 o
  -2   1   2     2643.93     2572.62     25.95 o
  -1   1   2     1961.01     1984.29     24.38 o
   0   1   2      870.70      935.51     12.16 o
   1   1   2     1934.07     2000.62     21.16 o
   2   1   2     2675.46     2647.16     25.29 o
   3   1   2       15.86       13.55      1.36 o
   4   1   2      243.38      227.28      5.39 o
   5   1   2      208.20      220.17      7.30 o
   6   1   2      405.67      420.41     11.54 o
   7   1   2       72.54       70.71      6.94 o
   8   1   2       59.97       74.84      9.88 o
  -7   2   2       66.72       67.67      6.97 o
  -6   2   2       47.98       48.97      5.44 o
  -5   2   2       63.03       67.69      7.28 o
  -4   2   2       46.04       54.52      2.94 o
  -3   2   2     1359.31     1338.93     13.67 o
  -2   2   2     1981.70     2045.59     17.72 o
  -1   2   2     6943.20     6765.71     61.54 o
   0   2   2     3231.92     3316.36     39.55 o
   1   2   2     6943.70     6921.68     61.38 o
   2   2   2     1997.17     2078.71     20.44 o
   3   2   2     1371.36     1384.53     15.52 o
   4   2   2       49.56       51.41      2.68 o
   5   2   2       67.48       67.93      4.60 o
   6   2   2       44.60       45.54      4.26 o
   7   2   2       69.50       85.49      7.18 o
  -7   3   2       52.13       64.17     11.77 o
  -6   3   2        0.35       -1.68      1.68 o
  -5   3   2      121.63      131.31     12.67 o
  -4   3   2      380.99      370.17      7.83 o
  -3   3   2      412.12      409.29      5.96 o
  -2   3   2     1817.72     2018.48     17.43 o
  -1   3   2     5881.03     6081.51     50.74 o
   0   3   2      222.46      246.90      4.10 o
   1   3   2     5900.85     6211.61     55.89 o
   2   3   2     1825.31     2002.80     20.60 o
   3   3   2      413.03      418.57      6.17 o
   4   3   2      384.27      389.57      6.71 o
   5   3   2      133.59      126.32      5.44 o
   6   3   2        0.24        0.10      1.38 o
   7   3   2       52.75       50.68      5.20 o
  -7   4   2      134.87      140.65      9.17 o
  -6   4   2       77.02       76.63      8.42 o
  -5   4   2      136.14      133.57      6.39 o
  -4   4   2      165.36      156.79      6.52 o
  -3   4   2      780.47      766.60     10.33 o
  -2   4   2      413.10      464.37      6.85 o
  -1   4   2      824.13      886.90     11.30 o
   0   4   2      118.74      131.24      2.47 o
   1   4   2      827.69      907.16     10.37 o
   2   4   2      411.32      465.51      6.26 o
   3   4   2      745.83      721.58     20.55 o
   4   4   2      160.47      162.22      3.99 o
   5   4   2      133.81      131.66      3.83 o
   6   4   2       78.06       76.48      5.37 o
   7   4   2      133.35      100.64     11.17 o
  -7   5   2       79.90       91.47      7.77 o
  -6   5   2       48.27       43.86      4.67 o
  -5   5   2        7.66        6.49      1.83 o
  -4   5   2      377.12      363.66      6.87 o
  -3   5   2      111.19      109.44      3.32 o
  -2   5   2     4304.20     4467.14     38.90 o
  -1   5   2     2367.73     2472.43     22.72 o
   0   5   2      561.90      665.94      8.00 o
   1   5   2     2384.97     2488.30     20.56 o
   2   5   2     4285.90     4506.28     42.10 o
   3   5   2      112.55      100.46      6.56 o
   4   5   2      381.74      373.52     12.16 o
   5   5   2        7.03        8.47      2.72 o
   6   5   2       49.25       44.45      6.03 o
   7   5   2       77.78       74.57     15.70 o
  -7   6   2        2.32       -2.81      3.57 o
  -6   6   2      116.14      114.05     14.71 o
  -5   6   2      142.29      146.06      7.86 o
  -4   6   2      340.60      327.63      5.59 o
  -3   6   2      432.93      394.85      6.53 o
  -2   6   2      109.19      128.81      3.16 o
  -1   6   2     1015.37     1039.52     11.66 o
   0   6   2     1266.25     1206.68     12.17 o
   1   6   2     1007.20     1056.43     10.84 o
   2   6   2      108.46      138.77      3.99 o
   3   6   2      432.43      402.15     11.71 o
   4   6   2      337.68      316.35     11.46 o
   5   6   2      141.84      138.33      9.75 o
   6   6   2      117.20      106.68      9.39 o
   7   6   2        2.45        0.19      3.26 o
  -7   7   2       31.88       59.01     11.55 o
  -6   7   2        4.45        9.31      4.16 o
  -5   7   2       50.92       54.93      3.46 o
  -4   7   2      116.39      123.47      3.82 o
  -3   7   2       11.47       10.23      1.37 o
  -2   7   2      979.60      953.18     10.84 o
  -1   7   2      408.94      421.47      6.58 o
   0   7   2       41.41       42.98      1.89 o
   1   7   2      412.87      435.25      6.23 o
   2   7   2      987.11      955.47     10.49 o
   3   7   2       11.93       12.03      1.56 o
   4   7   2      108.21      113.02      8.28 o
   5   7   2       53.33       51.23      6.35 o
   6   7   2        4.20        5.43      3.23 o
   7   7   2       31.79       24.51      8.94 o
  -7   8   2       15.73       26.25      8.95 o
  -6   8   2       23.50       26.41      8.52 o
  -5   8   2      345.74      339.26     11.35 o
  -4   8   2       81.90       89.22      6.19 o
  -3   8   2      823.75      799.39     11.04 o
  -2   8   2      134.25      149.15      3.77 o
  -1   8   2      690.73      697.54      9.40 o
   0   8   2      484.46      525.83      8.08 o
   1   8   2      687.94      705.30      9.04 o
   2   8   2      135.63      141.45      6.12 o
   3   8   2      824.44      818.11     11.74 o
   4   8   2       85.36       98.07      9.30 o
   5   8   2      350.15      363.62     14.23 o
   6   8   2       24.79       34.71      7.09 o
   7   8   2       16.37       22.67      9.55 o
  -7   9   2      124.75      145.39     19.84 o
  -5   9   2      420.11      434.84     25.13 o
  -4   9   2      161.15      150.45      6.00 o
  -3   9   2      128.71      118.89      5.02 o
  -2   9   2       40.75       39.42      3.18 o
  -1   9   2      760.36      747.52     10.20 o
   0   9   2       75.90       79.44      5.55 o
   1   9   2      756.36      760.97     10.58 o
   2   9   2       39.94       41.63      3.07 o
   3   9   2      128.83      118.46      6.12 o
   4   9   2      159.09      145.41      9.97 o
   5   9   2      411.57      412.73     15.65 o
   6   9   2       28.15       39.61      7.64 o
   7   9   2      124.10      159.72     27.40 o
  -7  10   2       36.20       31.39     10.83 o
  -6  10   2       10.04       15.46      7.56 o
  -5  10   2       40.21       37.33      5.64 o
  -4  10   2       36.35       46.15      4.86 o
  -3  10   2       41.35       50.70      3.67 o
  -2  10   2       47.37       53.52      4.01 o
  -1  10   2      209.27      195.44      5.98 o
   0  10   2     1429.87     1456.94     17.65 o
   1  10   2      209.28      195.35      6.15 o
   2  10   2       43.55       42.88      3.53 o
   3  10   2       41.25       54.84      4.15 o
   4  10   2       38.51       41.90      3.37 o
   5  10   2       40.52       52.17      7.64 o
   6  10   2       12.31       14.90      8.28 o
   7  10   2       36.31       43.40      9.00 o
  -6  11   2       93.20       84.04     15.07 o
  -5  11   2        7.11        3.60      3.11 o
  -4  11   2      391.00      374.11     10.16 o
  -3  11   2       69.96       51.81      9.81 o
  -2  11   2      758.14      727.83     12.24 o
  -1  11   2      945.04      929.58     13.45 o
   0  11   2      169.46      166.41      5.91 o
   1  11   2      949.90      900.89     15.60 o
   2  11   2      770.11      723.51     16.75 o
   3  11   2       68.21       49.04      4.51 o
   4  11   2      401.69      376.52     10.27 o
   5  11   2        8.16        7.90      3.59 o
   6  11   2       92.85      101.61     22.19 o
  -5  12   2      406.47      406.14     19.57 o
  -4  12   2      151.77      130.59      7.33 o
  -3  12   2      115.09      113.84     12.97 o
  -2  12   2      104.48      112.70      7.21 o
  -1  12   2        2.29        1.94      1.58 o
   0  12   2     3725.40     3698.05     43.74 o
   1  12   2        1.85        2.52      1.42 o
   2  12   2       99.10      103.68      8.69 o
   3  12   2      118.37       98.78      6.24 o
   4  12   2      146.65      154.35      7.12 o
   5  12   2      409.27      420.11     20.90 o
   6  12   2      156.50      186.80     24.48 o
  -5  13   2       35.19       49.18      8.60 o
  -4  13   2      117.31      123.12      7.33 o
  -3  13   2       30.26       33.28      6.65 o
  -2  13   2       55.41       51.69      8.14 o
  -1  13   2       83.78       84.45      8.18 o
   0  13   2      374.10      415.02     16.62 o
   1  13   2       76.52       95.49      5.86 o
   2  13   2       52.30       70.50      5.80 o
   3  13   2       30.84       28.73      5.19 o
   4  13   2      113.25      105.78      7.03 o
   5  13   2       32.71       20.69      8.00 o
   6  13   2       72.28       53.83     13.56 o
  -5  14   2       42.31       45.54      5.87 o
  -4  14   2      107.13      106.66     10.63 o
  -3  14   2      285.00      293.38     16.62 o
  -2  14   2      128.93      118.24     13.07 o
  -1  14   2      532.92      515.28     19.81 o
   0  14   2        1.13        0.53      2.38 o
   1  14   2      528.61      528.72     18.51 o
   2  14   2      129.40      138.31      9.91 o
   3  14   2      285.50      299.00     16.60 o
   4  14   2      109.45      119.97      7.08 o
   5  14   2       38.97       37.21     10.98 o
  -5  15   2       95.37      101.64      8.12 o
  -4  15   2       15.92       14.70      4.53 o
  -3  15   2       20.83       26.67      6.30 o
  -2  15   2       24.27       18.83      5.82 o
  -1  15   2      337.41      325.92     14.93 o
   0  15   2       90.26       79.61      8.62 o
   1  15   2      330.81      325.34     14.82 o
   2  15   2       25.59       28.37      6.80 o
   3  15   2       21.24       22.16      5.80 o
   4  15   2       15.64       18.24      4.04 o
   5  15   2       95.75      119.89     19.26 o
  -5  16   2       16.64       26.03      5.47 o
  -4  16   2       79.01       93.24     10.66 o
  -3  16   2       50.14       52.66      9.24 o
  -2  16   2       21.92       35.09      8.30 o
  -1  16   2      209.40      209.86     13.34 o
   0  16   2       91.45       89.01      9.63 o
   1  16   2      215.31      229.86     21.30 o
   2  16   2       21.65       17.13      5.87 o
   3  16   2       53.35       35.79      7.45 o
   4  16   2       77.17       77.09      9.32 o
  -4  17   2        7.54       15.84      5.29 o
  -3  17   2        9.05        9.78      4.84 o
  -2  17   2       53.21       47.30      9.77 o
  -1  17   2      267.51      274.81     32.82 o
   0  17   2        9.32        6.27      3.71 o
   1  17   2      269.43      264.18     25.36 o
   2  17   2       49.01       49.24      9.56 o
   3  17   2        9.45       11.07      5.08 o
   4  17   2        9.42       20.14      5.35 o
  -4  18   2       40.07       44.63      8.06 o
  -3  18   2      132.34      129.48     15.19 o
  -2  18   2       72.52       71.21     12.14 o
  -1  18   2       28.34       32.12      6.41 o
   0  18   2      496.08      451.96     19.94 o
   1  18   2       28.84       24.14      6.86 o
   2  18   2       72.11       59.14     11.08 o
   3  18   2      135.67      143.64     15.24 o
   4  18   2       40.99       50.69      8.12 o
  -3  19   2       38.75       40.49      9.25 o
  -2  19   2        4.92       10.82      6.36 o
  -1  19   2       77.68       85.48     10.55 o
   0  19   2        7.92        8.35      4.31 o
   1  19   2       77.21       78.41     14.10 o
   2  19   2        5.66        3.53      4.83 o
   3  19   2       38.07       40.16      8.85 o
  -2  20   2       43.01       43.78     10.73 o
  -1  20   2       73.60       59.08     12.93 o
   0  20   2      114.13      152.50     20.05 o
   1  20   2       72.86       88.35     15.50 o
   2  20   2       43.77       49.78     10.92 o
   1   0   3     1894.56     1903.81     18.62 o
   2   0   3      730.20      771.37     11.02 o
   3   0   3        5.02        5.27      1.03 o
   4   0   3     1005.24     1004.69     16.96 o
   5   0   3        3.69        3.02      1.56 o
   6   0   3      116.36      124.73      6.64 o
   7   0   3       45.37       55.79      6.47 o
  -7   1   3       26.51       23.61      4.47 o
  -6   1   3       90.32      110.05      7.37 o
  -5   1   3      601.49      581.08     14.95 o
  -4   1   3      239.73      248.10      6.86 o
  -3   1   3      180.13      189.67      6.43 o
  -2   1   3     2535.79     2658.12     26.07 o
  -1   1   3     7212.07     6985.45    139.24 o
   0   1   3      841.40      885.90     12.36 o
   1   1   3     7269.12     7139.44     71.34 o
   2   1   3     2494.60     2651.71     25.97 o
   3   1   3      188.63      188.02      6.40 o
   4   1   3      232.17      243.66      8.43 o
   5   1   3      602.99      579.09     27.43 o
   6   1   3       94.98       96.15      6.15 o
   7   1   3       26.95       33.50      5.72 o
  -7   2   3       13.57        8.81      3.35 o
  -6   2   3      105.93      108.67     17.93 o
  -5   2   3      253.96      241.64     10.72 o
  -4   2   3      113.87      114.75      4.84 o
  -3   2   3      232.79      239.36      5.46 o
  -2   2   3      209.33      236.69      5.14 o
  -1   2   3     3866.27     3902.52     41.07 o
   0   2   3        9.72       13.71      1.23 o
   1   2   3     3937.98     4036.19     49.64 o
   2   2   3      222.87      250.00      5.41 o
   3   2   3      230.09      247.80      6.90 o
   4   2   3      118.54      118.08      4.12 o
   5   2   3      253.27      247.03     10.94 o
   6   2   3      103.63      102.29      5.80 o
   7   2   3       10.83        5.32      4.92 o
  -7   3   3      164.67      178.32     10.03 o
  -6   3   3       31.48       29.91      5.30 o
  -5   3   3       56.93       65.27      5.70 o
  -4   3   3      418.17      406.61     11.37 o
  -3   3   3     1730.56     1771.97     16.63 o
  -2   3   3       20.86       25.67      1.57 o
  -1   3   3     1470.14     1542.37     16.00 o
   0   3   3     2344.09     2484.82     26.55 o
   1   3   3     1433.49     1536.15     17.27 o
   2   3   3       22.54       25.52      1.50 o
   3   3   3     1731.21     1777.31     19.33 o
   4   3   3      423.85      434.40      7.39 o
   5   3   3       56.12       57.37      4.06 o
   6   3   3       31.03       33.44      3.83 o
   7   3   3      165.83      179.87     12.59 o
  -7   4   3      201.88      236.19     17.42 o
  -6   4   3       27.07       33.40      6.12 o
  -5   4   3       55.01       57.91      5.47 o
  -4   4   3      751.31      710.15     11.88 o
  -3   4   3       39.85       41.52      2.30 o
  -2   4   3       96.86       92.46      2.67 o
  -1   4   3     1479.38     1534.67     16.53 o
   0   4   3     4721.97     5001.00     51.26 o
   1   4   3     1422.52     1493.48     14.60 o
   2   4   3      106.01      100.97      2.33 o
   3   4   3       40.82       38.49      2.00 o
   4   4   3      750.90      714.55     12.32 o
   5   4   3       57.40       62.85      2.93 o
   6   4   3       25.97       27.28      3.12 o
   7   4   3      199.20      192.58     15.38 o
  -7   5   3       32.18       37.73      6.13 o
  -6   5   3      272.72      286.83     10.76 o
  -5   5   3       31.66       40.03      4.36 o
  -4   5   3     1738.31     1706.13     20.60 o
  -3   5   3      692.77      685.67     10.12 o
  -2   5   3      113.79      118.58      2.98 o
  -1   5   3      664.82      695.37      8.54 o
   0   5   3       53.41       41.68      1.84 o
   1   5   3      648.04      689.16      9.54 o
   2   5   3      105.99      105.03      2.94 o
   3   5   3      703.23      688.86      9.12 o
   4   5   3     1758.23     1719.11     30.92 o
   5   5   3       33.58       30.96      4.82 o
   6   5   3      273.98      282.31     16.47 o
   7   5   3       32.77       45.71     12.04 o
  -7   6   3       67.73       67.80     12.55 o
  -6   6   3        9.64        9.94      3.86 o
  -5   6   3       29.42       20.09      2.95 o
  -4   6   3      550.83      533.42      9.31 o
  -3   6   3       95.22       93.93      3.37 o
  -2   6   3     1351.20     1396.87     15.06 o
  -1   6   3      107.39      118.66      3.13 o
   0   6   3        6.61        5.72      0.85 o
   1   6   3      106.72      110.94      3.62 o
   2   6   3     1305.83     1364.88     16.95 o
   3   6   3       93.29       96.12      4.67 o
   4   6   3      532.21      523.04     16.08 o
   5   6   3       28.47       25.40      4.51 o
   6   6   3        9.26        6.51      3.19 o
   7   6   3       67.04       70.24      9.90 o
  -7   7   3       66.14       63.45     12.55 o
  -6   7   3       86.46      103.09      6.73 o
  -5   7   3       20.77       20.07      3.01 o
  -4   7   3       10.59       13.89      2.10 o
  -3   7   3      512.68      497.78      8.14 o
  -2   7   3     1515.59     1568.56     15.75 o
  -1   7   3        4.40        2.66      0.99 o
   0   7   3     1095.46     1135.03     12.66 o
   1   7   3        3.61        2.93      0.97 o
   2   7   3     1493.61     1553.92     15.27 o
   3   7   3      524.06      523.87     10.65 o
   4   7   3       13.22       27.62      4.34 o
   5   7   3       22.47       27.93      4.81 o
   6   7   3       87.04       99.46     11.06 o
   7   7   3       66.05       39.99      8.39 o
  -7   8   3       51.29       44.77     10.87 o
  -6   8   3       20.71       29.71      8.73 o
  -5   8   3      169.49      171.15      8.25 o
  -4   8   3      295.26      274.46      7.27 o
  -3   8   3      341.22      342.75      7.78 o
  -2   8   3       18.10       18.06      1.87 o
  -1   8   3      963.26      947.32     13.61 o
   0   8   3     1047.73     1141.47     17.68 o
   1   8   3      978.46      955.90     13.33 o
   2   8   3       17.01       14.99      1.43 o
   3   8   3      344.26      345.32      6.71 o
   4   8   3      300.52      265.17     11.05 o
   5   8   3      171.38      198.11     19.23 o
   6   8   3       22.17       22.48      5.83 o
   7   8   3       48.77       42.54      8.39 o
  -7   9   3       46.32       40.90     11.07 o
  -6   9   3        0.85        2.41      5.08 o
  -5   9   3       31.58       44.44      4.17 o
  -4   9   3       65.88       71.02      4.54 o
  -3   9   3      812.23      787.39     13.09 o
  -2   9   3      140.95      140.87      4.44 o
  -1   9   3      561.53      593.29      8.79 o
   0   9   3      195.89      210.59      4.87 o
   1   9   3      575.74      591.78     11.24 o
   2   9   3      144.87      136.12      5.21 o
   3   9   3      822.29      798.50     12.07 o
   4   9   3       67.97       67.27      6.82 o
   5   9   3       29.65       23.89      4.80 o
   6   9   3        0.92        0.81      3.24 o
   7   9   3       43.40       30.91     11.72 o
  -6  10   3       19.82       19.48      8.06 o
  -5  10   3      513.42      535.45     13.57 o
  -4  10   3      350.47      349.10      8.80 o
  -3  10   3        5.44        4.86      1.64 o
  -2  10   3      220.81      202.44      8.14 o
  -1  10   3      699.21      672.90     12.89 o
   0  10   3      151.47      156.63      7.93 o
   1  10   3      668.09      658.81     13.02 o
   2  10   3      207.57      193.56      6.48 o
   3  10   3        6.01        8.73      3.49 o
   4  10   3      355.23      349.94     14.55 o
   5  10   3      515.48      537.54     18.67 o
   6  10   3       19.36       22.15      6.26 o
   7  10   3       32.22       24.47     10.61 o
  -6  11   3      114.55       88.31     15.40 o
  -5  11   3       41.75       32.87      6.99 o
  -4  11   3      165.20      164.10      7.36 o
  -3  11   3       23.25       25.04      3.13 o
  -2  11   3        6.03        6.86      1.77 o
  -1  11   3      200.50      212.84      7.89 o
   0  11   3      969.00      943.37     15.79 o
   1  11   3      192.91      199.64      6.64 o
   2  11   3        6.72        8.52      1.83 o
   3  11   3       24.63       17.76      4.42 o
   4  11   3      169.74      168.17      8.36 o
   5  11   3       40.07       58.64      9.28 o
   6  11   3      112.79      147.67     14.76 o
  -5  12   3      198.23      220.36      9.91 o
  -4  12   3      508.23      512.80     21.21 o
  -3  12   3      198.83      196.96     10.41 o
  -2  12   3      188.38      187.84      9.85 o
  -1  12   3      226.56      224.03      8.45 o
   0  12   3      252.56      240.31      7.38 o
   1  12   3      224.31      225.73      7.39 o
   2  12   3      183.82      173.05      7.58 o
   3  12   3      203.16      185.73     10.49 o
   4  12   3      511.03      512.27     13.23 o
   5  12   3      198.32      218.46     25.08 o
   6  12   3       98.00      101.18     17.84 o
  -5  13   3       27.99       24.77      4.98 o
  -4  13   3       58.42       52.86      7.53 o
  -3  13   3      148.60      161.34     11.84 o
  -2  13   3       61.21       71.07      9.79 o
  -1  13   3       76.36       87.35     13.95 o
   0  13   3       98.61       99.45      6.96 o
   1  13   3       72.68       75.34      5.34 o
   2  13   3       58.38       54.15      5.31 o
   3  13   3      140.77      120.65      7.82 o
   4  13   3       61.40       55.36      5.16 o
   5  13   3       30.42       46.93     12.41 o
   6  13   3      127.46      148.71     22.78 o
  -5  14   3      166.93      160.42     10.21 o
  -4  14   3       42.73       52.38      7.94 o
  -3  14   3       32.34       31.04      6.86 o
  -2  14   3       59.05       49.62      8.75 o
  -1  14   3      579.53      613.74     40.09 o
   0  14   3        9.58       15.25      4.34 o
   1  14   3      584.89      600.89     16.18 o
   2  14   3       56.55       53.08      5.49 o
   3  14   3       31.94       30.54      6.53 o
   4  14   3       41.55       49.80      5.18 o
   5  14   3      161.05      149.16     21.04 o
  -5  15   3      132.21      129.47      9.76 o
  -4  15   3       16.45       23.88      5.82 o
  -3  15   3      221.26      209.72     14.91 o
  -2  15   3        2.70        0.94      3.44 o
  -1  15   3       45.18       52.60      7.38 o
   0  15   3      106.91      117.44     20.36 o
   1  15   3       42.38       52.21      7.33 o
   2  15   3        3.08        0.24      3.01 o
   3  15   3      221.72      208.26     10.31 o
   4  15   3       17.41       21.88      3.85 o
   5  15   3      134.01      132.96     20.29 o
  -5  16   3       68.70       76.89      8.98 o
  -4  16   3       78.27       78.16     10.52 o
  -3  16   3      232.91      230.71     16.34 o
  -2  16   3      106.38      103.32     13.43 o
  -1  16   3      121.59      129.91     19.94 o
   0  16   3       65.47       61.40     15.28 o
   1  16   3      119.88      128.99     19.53 o
   2  16   3      105.19       92.58     12.18 o
   3  16   3      231.41      221.88     15.18 o
   4  16   3       81.70       83.75      9.58 o
   5  16   3       66.37       94.58     17.29 o
  -4  17   3       64.38       57.99      9.52 o
  -3  17   3      117.96      109.35     13.65 o
  -2  17   3       93.73       89.45     13.15 o
  -1  17   3       75.75       69.84      9.04 o
   0  17   3      318.35      327.65     16.42 o
   1  17   3       77.89       65.32      8.71 o
   2  17   3       93.50      113.29     14.19 o
   3  17   3      120.55      117.50     13.45 o
   4  17   3       66.41       67.26      8.96 o
  -4  18   3      210.86      217.99     15.29 o
  -3  18   3       41.83       43.77      9.44 o
  -2  18   3       10.84        4.39      4.65 o
  -1  18   3       88.13       79.58      9.78 o
   0  18   3        0.64        4.19      3.86 o
   1  18   3       88.47       58.99     11.71 o
   2  18   3        8.34       14.74      6.43 o
   3  18   3       40.58       31.91      7.96 o
   4  18   3      207.33      212.17     13.79 o
  -3  19   3       83.33       90.37     13.56 o
  -2  19   3       18.73       11.99      6.55 o
  -1  19   3        6.91       11.31      5.08 o
   0  19   3      101.04       96.45     15.63 o
   1  19   3        6.39       14.32      7.06 o
   2  19   3       20.10       31.15      9.07 o
   3  19   3       82.89       78.84     11.66 o
  -2  20   3       19.06       17.69      7.54 o
  -1  20   3        9.81       26.72      9.61 o
   0  20   3       42.69       51.04      8.86 o
   1  20   3       12.17       13.80      7.28 o
   2  20   3       18.57       28.90      8.83 o
   0   0   4    23445.49    21121.47    450.20 o
   1   0   4     2896.43     2839.32     30.32 o
   2   0   4      639.38      581.64     10.99 o
   3   0   4      293.57      291.46      5.97 o
   4   0   4      540.19      503.60     10.53 o
   5   0   4       12.38       12.12      2.37 o
   6   0   4      261.30      254.00      9.01 o
   7   0   4      133.46      141.56      9.16 o
  -7   1   4      260.13      255.22     11.72 o
  -6   1   4       50.88       53.10      4.73 o
  -5   1   4      299.86      287.09     11.00 o
  -4   1   4       46.28       48.91      3.63 o
  -3   1   4      412.96      437.57      8.77 o
  -2   1   4      975.27      938.90     11.64 o
  -1   1   4     1265.58     1317.36     14.16 o
   0   1   4     3680.35     3791.31     55.23 o
   1   1   4     1231.79     1303.62     15.88 o
   2   1   4      978.84      959.26     20.83 o
   3   1   4      424.45      466.44     11.85 o
   4   1   4       38.51       46.75      3.50 o
   5   1   4      298.12      285.76     10.71 o
   6   1   4       51.68       47.11      4.39 o
   7   1   4      262.00      269.50     19.90 o
  -7   2   4      163.07      168.93     10.24 o
  -6   2   4      244.99      246.72     18.18 o
  -5   2   4      235.69      218.54      7.23 o
  -4   2   4      308.65      295.80      7.68 o
  -3   2   4      275.70      281.26      5.79 o
  -2   2   4      393.89      439.23      7.68 o
  -1   2   4     5583.40     5583.99     58.43 o
   0   2   4     2239.90     2214.51     21.71 o
   1   2   4     5540.81     5743.24     57.76 o
   2   2   4      384.72      426.15      6.67 o
   3   2   4      267.95      270.99      5.50 o
   4   2   4      299.84      295.03      6.63 o
   5   2   4      229.84      210.83      7.15 o
   6   2   4      241.80      244.70      9.83 o
   7   2   4      169.62      166.69      8.62 o
  -7   3   4      168.82      177.35     11.95 o
  -6   3   4        7.13       13.41      6.28 o
  -5   3   4      554.83      539.64     11.87 o
  -4   3   4      413.64      399.23      9.11 o
  -3   3   4      112.16      105.49      3.06 o
  -2   3   4      341.61      356.79      6.25 o
  -1   3   4     3361.52     3275.12     31.39 o
   0   3   4     1537.72     1443.50     22.45 o
   1   3   4     3317.19     3279.09     31.36 o
   2   3   4      346.07      363.60      5.98 o
   3   3   4      111.88      103.55      3.28 o
   4   3   4      409.56      416.36      9.24 o
   5   3   4      557.24      532.92     11.55 o
   6   3   4        6.18        7.81      2.12 o
   7   3   4      173.03      167.69     11.50 o
  -7   4   4       61.82       65.33      6.85 o
  -6   4   4      145.02      137.65      8.36 o
  -5   4   4       49.39       48.81      6.76 o
  -4   4   4       53.14       46.52      3.47 o
  -3   4   4      583.47      567.83      8.80 o
  -2   4   4       93.70       88.00      2.71 o
  -1   4   4     1578.37     1659.12     17.75 o
   0   4   4     2235.88     2301.22     22.63 o
   1   4   4     1601.51     1690.83     16.28 o
   2   4   4       94.66       90.32      2.88 o
   3   4   4      601.77      582.75      8.54 o
   4   4   4       49.50       48.72      2.45 o
   5   4   4       46.90       51.25      3.36 o
   6   4   4      140.99      144.41      5.88 o
   7   4   4       58.21       66.94      9.35 o
  -7   5   4        3.73        2.75      2.75 o
  -6   5   4       61.05       45.02      5.23 o
  -5   5   4      119.37      108.79      6.84 o
  -4   5   4      333.30      326.56      8.50 o
  -3   5   4      343.47      350.97      5.85 o
  -2   5   4     1453.47     1505.20     13.56 o
  -1   5   4      268.25      277.70      7.51 o
   0   5   4      153.88      147.71      2.99 o
   1   5   4      278.59      282.59      5.61 o
   2   5   4     1444.09     1517.03     15.41 o
   3   5   4      352.89      352.11      6.17 o
   4   5   4      352.70      353.45      6.16 o
   5   5   4      120.28      111.72      8.81 o
   6   5   4       61.99       45.73      6.23 o
   7   5   4        3.09        6.50      3.97 o
  -7   6   4       10.38       10.66      4.14 o
  -6   6   4      356.84      370.28     12.79 o
  -5   6   4      148.16      134.32     27.53 o
  -4   6   4       69.72       68.37      5.09 o
  -3   6   4      162.79      161.53      5.85 o
  -2   6   4     1006.18     1020.08     12.35 o
  -1   6   4     1086.18     1177.36     16.63 o
   0   6   4      702.17      614.16     12.45 o
   1   6   4     1104.57     1198.74     14.89 o
   2   6   4      994.08      996.51     12.01 o
   3   6   4      162.41      164.71      5.57 o
   4   6   4       74.83       59.32      6.02 o
   5   6   4      144.77      128.85     21.39 o
   6   6   4      352.42      375.34     15.31 o
   7   6   4        9.79        6.21      4.40 o
  -7   7   4       74.82       67.04     13.12 o
  -6   7   4       13.90       18.37      3.18 o
  -5   7   4        9.64        7.69      2.32 o
  -4   7   4      197.27      202.36      6.94 o
  -3   7   4       41.95       38.09      3.42 o
  -2   7   4      583.79      567.36     10.25 o
  -1   7   4     1024.24     1076.93     14.08 o
   0   7   4      207.19      224.70      4.78 o
   1   7   4     1020.18     1092.41     18.65 o
   2   7   4      576.70      552.80      7.32 o
   3   7   4       39.53       34.84      1.97 o
   4   7   4      186.47      211.97      9.76 o
   5   7   4       11.80       14.11      4.26 o
   6   7   4       13.96       11.83      4.42 o
   7   7   4       77.86       63.36     10.01 o
  -7   8   4        0.79       -2.15      4.73 o
  -6   8   4       12.19       13.34      5.34 o
  -5   8   4        2.82        6.21      2.21 o
  -4   8   4      240.82      238.71      7.86 o
  -3   8   4      238.80      211.63      6.26 o
  -2   8   4      643.25      648.48      9.91 o
  -1   8   4      427.31      439.09      8.05 o
   0   8   4      618.44      612.52      8.88 o
   1   8   4      424.70      430.09      8.25 o
   2   8   4      651.01      657.59      9.74 o
   3   8   4      262.07      256.18      8.70 o
   4   8   4      242.69      244.18     10.80 o
   5   8   4        3.00        0.50      2.32 o
   6   8   4       12.37        9.93      4.70 o
   7   8   4        0.51       -0.78      3.90 o
  -7   9   4        9.01        9.81      6.95 o
  -6   9   4       85.49       87.35     14.59 o
  -5   9   4      326.99      315.02     10.17 o
  -4   9   4       25.01       26.44      3.27 o
  -3   9   4      104.34       93.67      5.89 o
  -2   9   4       58.55       67.21      3.61 o
  -1   9   4      481.85      471.39      9.59 o
   0   9   4       29.06       35.57      3.19 o
   1   9   4      458.49      442.57      9.72 o
   2   9   4       59.45       67.59      4.04 o
   3   9   4      105.00      104.34      7.44 o
   4   9   4       23.81       24.38      2.69 o
   5   9   4      320.75      289.45     13.25 o
   6   9   4       87.72       94.96     11.63 o
   7   9   4        7.33        6.96      5.14 o
  -6  10   4      136.23      152.36     19.26 o
  -5  10   4       67.50       77.25      5.21 o
  -4  10   4       59.68       57.88      6.33 o
  -3  10   4      383.33      405.51      9.37 o
  -2  10   4       47.99       52.64      4.18 o
  -1  10   4     1228.90     1226.68     18.41 o
   0  10   4       58.37       65.73      4.50 o
   1  10   4     1227.33     1218.09     18.92 o
   2  10   4       49.06       49.36      3.96 o
   3  10   4      373.25      405.78     11.20 o
   4  10   4       63.64       63.13      5.99 o
   5  10   4       64.25       68.96      7.82 o
   6  10   4      139.43      165.71     27.06 o
  -6  11   4       13.05       25.55      9.24 o
  -5  11   4       55.69       62.84      6.29 o
  -4  11   4       20.51       24.56      3.81 o
  -3  11   4       59.75       59.86      4.72 o
  -2  11   4      360.88      348.53      9.22 o
  -1  11   4      214.14      213.46      8.12 o
   0  11   4      141.30      158.75      5.94 o
   1  11   4      221.99      191.64      6.66 o
   2  11   4      352.56      340.42     10.80 o
   3  11   4       55.57       55.19      6.19 o
   4  11   4       19.06       28.16      3.40 o
   5  11   4       58.09       57.19      9.19 o
   6  11   4       13.48        4.38      6.23 o
  -5  12   4       16.54       21.27      4.85 o
  -4  12   4       51.43       54.57      6.33 o
  -3  12   4      107.27       87.66     10.15 o
  -2  12   4       35.57       41.53      4.63 o
  -1  12   4       73.29       68.54      5.02 o
   0  12   4       62.36       69.10      4.84 o
   1  12   4       73.14       75.14      5.17 o
   2  12   4       37.80       46.39      4.75 o
   3  12   4      104.71      103.96      6.48 o
   4  12   4       51.52       53.02      4.84 o
   5  12   4       15.70       14.90      7.72 o
   6  12   4       28.72       27.92     11.07 o
  -5  13   4       30.09       29.83      5.71 o
  -4  13   4       12.96       21.79      5.36 o
  -3  13   4       32.48       38.22      7.22 o
  -2  13   4      384.69      391.56     20.37 o
  -1  13   4      578.47      583.57     25.90 o
   0  13   4       10.44       10.62      3.37 o
   1  13   4      590.88      570.66     16.48 o
   2  13   4      390.71      399.85     12.45 o
   3  13   4       33.44       36.23      5.08 o
   4  13   4       15.71       17.70      3.20 o
   5  13   4       31.81       44.64     12.05 o
   6  13   4       99.53       92.37     18.05 o
  -5  14   4       51.94       66.64      8.46 o
  -4  14   4       13.05        7.09      4.13 o
  -3  14   4      236.14      228.39     15.17 o
  -2  14   4      148.11      152.46     15.51 o
  -1  14   4      434.80      410.65     16.61 o
   0  14   4        2.49        0.23      2.19 o
   1  14   4      438.83      450.34     22.63 o
   2  14   4      150.28      168.16     11.74 o
   3  14   4      231.17      235.17     10.41 o
   4  14   4       14.69       10.96      4.24 o
   5  14   4       55.46       44.10     12.33 o
  -5  15   4        0.82        4.44      3.73 o
  -4  15   4       39.57       49.40      8.42 o
  -3  15   4       19.77       25.22      6.72 o
  -2  15   4      199.88      195.27     15.44 o
  -1  15   4       27.50       31.90      6.04 o
   0  15   4       69.27       63.07      9.58 o
   1  15   4       25.97       28.27      8.93 o
   2  15   4      203.40      189.75      9.38 o
   3  15   4       19.26       19.80      4.04 o
   4  15   4       40.58       51.44     13.67 o
   5  15   4        0.87        1.95      6.11 o
  -5  16   4        8.08        9.55      4.11 o
  -4  16   4      129.14      136.22     14.06 o
  -3  16   4       61.07       55.86      9.75 o
  -2  16   4        0.93        0.93      3.63 o
  -1  16   4       63.01       49.29      7.70 o
   0  16   4       57.10       42.23      7.02 o
   1  16   4       60.90       59.63      8.81 o
   2  16   4        1.50        5.30      4.47 o
   3  16   4       65.11       67.77      9.85 o
   4  16   4      127.59      145.38      9.52 o
   5  16   4        7.32       18.05     10.10 o
  -4  17   4       38.30       40.46      8.64 o
  -3  17   4       60.47       64.27     10.86 o
  -2  17   4      946.63      905.96     38.06 o
  -1  17   4       39.49       34.38     11.60 o
   0  17   4      101.41       97.62     24.33 o
   1  17   4       41.54       40.19      7.01 o
   2  17   4      935.33      888.36     36.49 o
   3  17   4       61.34       60.00      9.70 o
   4  17   4       35.94       31.70      6.60 o
  -3  18   4       28.39       39.65      8.60 o
  -2  18   4       44.68       44.69     10.28 o
  -1  18   4       53.67       58.81      9.00 o
   0  18   4       45.17       29.05      7.62 o
   1  18   4       54.74       42.24     10.11 o
   2  18   4       42.01       31.50      8.55 o
   3  18   4       28.65       14.65      5.98 o
  -3  19   4       13.74       20.04      6.95 o
  -2  19   4      247.99      236.66     23.11 o
  -1  19   4       32.32       34.83      7.38 o
   0  19   4       43.01       43.51      7.96 o
   1  19   4       33.73       27.54      8.52 o
   2  19   4      255.72      244.01     19.22 o
   3  19   4       14.26        3.99      4.08 o
  -1  20   4      154.17      189.92     22.72 o
   0  20   4        5.63        2.22      5.16 o
   1  20   4      153.19      171.41     21.16 o
   1   0   5      862.19      872.45     10.83 o
   2   0   5      574.52      617.47     10.11 o
   3   0   5      284.82      245.17      5.60 o
   4   0   5     1631.44     1549.60     43.11 o
   5   0   5       58.72       56.49      4.44 o
   6   0   5      149.99      151.27      7.12 o
   7   0   5        0.93       -1.42      2.05 o
  -7   1   5        2.18        1.90      2.57 o
  -6   1   5      237.12      242.61      8.63 o
  -5   1   5       31.94       27.40      3.16 o
  -4   1   5      168.01      165.66      5.84 o
  -3   1   5      109.07      108.58      5.09 o
  -2   1   5      225.85      218.06      4.75 o
  -1   1   5     1096.11     1157.00     13.35 o
   0   1   5     4927.10     5131.28     48.83 o
   1   1   5     1087.33     1188.94     13.66 o
   2   1   5      235.69      222.20      5.43 o
   3   1   5      117.14      110.28      3.72 o
   4   1   5      164.50      164.95      8.09 o
   5   1   5       30.37       32.96      3.43 o
   6   1   5      242.54      257.05      8.98 o
   7   1   5        1.68        2.33      2.31 o
  -7   2   5        4.66       10.50      3.52 o
  -6   2   5       54.79       49.38      4.62 o
  -5   2   5      735.09      711.98     14.38 o
  -4   2   5      600.47      557.54     11.38 o
  -3   2   5      177.19      177.90      5.38 o
  -2   2   5       58.28       66.08      3.12 o
  -1   2   5      743.28      721.42      9.47 o
   0   2   5     1145.44     1184.02     13.38 o
   1   2   5      778.02      759.22     11.02 o
   2   2   5       58.16       67.94      2.71 o
   3   2   5      178.15      178.31      4.56 o
   4   2   5      595.06      575.23     11.47 o
   5   2   5      738.58      723.31     14.44 o
   6   2   5       56.61       52.50      5.99 o
   7   2   5        6.10        4.62      2.45 o
  -7   3   5       79.16       73.27      7.54 o
  -6   3   5      110.90       95.96      8.08 o
  -5   3   5      163.74      159.35      6.40 o
  -4   3   5       38.93       39.76      3.42 o
  -3   3   5      896.08      884.21     12.32 o
  -2   3   5     1554.88     1568.59     17.90 o
  -1   3   5      229.56      233.77      4.63 o
   0   3   5      246.53      242.66      5.19 o
   1   3   5      232.91      233.39      4.60 o
   2   3   5     1553.33     1591.36     17.82 o
   3   3   5      865.73      895.98     15.40 o
   4   3   5       42.50       40.10      3.56 o
   5   3   5      165.92      150.71      6.30 o
   6   3   5      110.74      103.65      5.62 o
   7   3   5       77.69       77.22      6.98 o
  -7   4   5       56.34       72.54      7.45 o
  -6   4   5       13.83       16.99      3.77 o
  -5   4   5      291.27      268.90     10.83 o
  -4   4   5      313.66      312.66      8.10 o
  -3   4   5      423.22      421.79      7.95 o
  -2   4   5     1791.05     1840.94     18.62 o
  -1   4   5     2213.26     2298.90     23.66 o
   0   4   5       95.78      103.11      3.28 o
   1   4   5     2196.48     2296.36     21.65 o
   2   4   5     1821.81     1865.51     20.46 o
   3   4   5      418.19      407.59     10.15 o
   4   4   5      326.46      326.07      6.61 o
   5   4   5      281.28      276.16      7.88 o
   6   4   5       12.23       15.24      2.44 o
   7   4   5       55.44       58.71      8.80 o
  -7   5   5       23.39       18.23      8.41 o
  -6   5   5       41.74       47.28     14.35 o
  -5   5   5       65.54       70.85      9.77 o
  -4   5   5      145.48      147.48      5.45 o
  -3   5   5      515.61      511.30      8.97 o
  -2   5   5     1608.13     1656.01     17.07 o
  -1   5   5       21.75       23.97      2.31 o
   0   5   5     1119.14     1051.23     12.21 o
   1   5   5       25.74       23.29      1.97 o
   2   5   5     1642.41     1654.92     19.02 o
   3   5   5      516.16      530.10      8.57 o
   4   5   5      143.79      142.80      5.41 o
   5   5   5       64.05       61.83      6.30 o
   6   5   5       44.62       43.95      6.09 o
   7   5   5       24.63       21.70      5.83 o
  -7   6   5       20.03       18.81      4.10 o
  -6   6   5        3.29        4.71      3.28 o
  -5   6   5      120.64      122.77      6.99 o
  -4   6   5      468.42      452.39     12.36 o
  -3   6   5      560.47      558.91     12.96 o
  -2   6   5      109.48      116.37      4.86 o
  -1   6   5      725.88      784.65     12.85 o
   0   6   5        0.40       -0.37      0.58 o
   1   6   5      728.15      788.26     11.47 o
   2   6   5       94.27      100.30      3.58 o
   3   6   5      560.00      563.03      9.12 o
   4   6   5      458.63      450.27      7.81 o
   5   6   5      123.38      117.95      9.37 o
   6   6   5        3.51        3.93      3.71 o
   7   6   5       20.27       26.36      7.58 o
  -7   7   5       27.28       31.10      4.66 o
  -6   7   5       62.87       71.58      9.42 o
  -5   7   5       97.19      105.83      6.48 o
  -4   7   5      728.85      694.95     16.03 o
  -3   7   5      782.81      772.53     16.30 o
  -2   7   5      258.63      265.62      7.31 o
  -1   7   5      674.59      714.28     12.58 o
   0   7   5     1037.80     1087.13     12.50 o
   1   7   5      686.41      735.06     11.24 o
   2   7   5      270.83      270.71      5.67 o
   3   7   5      779.66      789.77     11.71 o
   4   7   5      722.25      706.46     10.55 o
   5   7   5       95.84       97.47      8.98 o
   6   7   5       58.80       56.75     27.28 o
   7   7   5       26.53       18.38      6.12 o
  -6   8   5      146.33      143.91      7.65 o
  -5   8   5      106.19      114.43      9.45 o
  -4   8   5      803.44      809.23     17.66 o
  -3   8   5      143.80      135.48      9.85 o
  -2   8   5       14.48       14.99      2.43 o
  -1   8   5      313.73      290.95      7.70 o
   0   8   5       49.30       47.42      5.11 o
   1   8   5      323.58      305.62      6.94 o
   2   8   5       12.92       10.76      1.72 o
   3   8   5      141.10      135.25      5.68 o
   4   8   5      801.90      815.00     11.95 o
   5   8   5      106.03       97.05      9.07 o
   6   8   5      149.79      145.94     29.69 o
   7   8   5       85.37      102.66     20.49 o
  -7   9   5      100.82      101.94     16.23 o
  -6   9   5        7.81       15.80      3.58 o
  -5   9   5      104.44      113.48      5.41 o
  -4   9   5      269.44      274.32     19.75 o
  -3   9   5      271.10      271.16      9.30 o
  -2   9   5       44.67       44.32      3.87 o
  -1   9   5      164.75      174.79      8.57 o
   0   9   5      194.83      186.65      6.15 o
   1   9   5      175.29      186.22      6.17 o
   2   9   5       42.00       36.87      4.11 o
   3   9   5      268.62      248.26      7.56 o
   4   9   5      265.33      276.11      7.70 o
   5   9   5      103.16       88.30      8.92 o
   6   9   5        8.14        8.50      4.81 o
   7   9   5       99.59      124.05     14.28 o
  -6  10   5       98.56      127.55      7.51 o
  -5  10   5       58.62       66.98      5.14 o
  -4  10   5      142.53      148.98      8.00 o
  -3  10   5      137.58      129.24      7.24 o
  -2  10   5      230.34      233.61      8.76 o
  -1  10   5      287.26      293.96      9.68 o
   0  10   5       45.02       53.78      4.11 o
   1  10   5      292.16      299.92      8.29 o
   2  10   5      244.02      242.89     10.51 o
   3  10   5      136.33      122.88      6.50 o
   4  10   5      148.44      140.93      9.01 o
   5  10   5       62.96       68.04      7.93 o
   6  10   5       97.35      113.29     13.17 o
  -6  11   5       92.20       91.44      6.34 o
  -5  11   5       63.01       62.79      6.85 o
  -4  11   5      170.13      170.61     11.82 o
  -3  11   5       50.29       55.86      6.35 o
  -2  11   5      246.72      253.37      9.34 o
  -1  11   5      806.82      780.70     18.71 o
   0  11   5      725.85      710.77     15.89 o
   1  11   5      793.76      769.16     16.57 o
   2  11   5      246.95      230.41     16.34 o
   3  11   5       47.98       41.24      6.73 o
   4  11   5      163.42      157.73     15.09 o
   5  11   5       64.30       85.59     15.87 o
   6  11   5       84.68      102.51     18.49 o
  -5  12   5       21.14       16.25      4.60 o
  -4  12   5      271.57      266.97     15.44 o
  -3  12   5       56.88       56.32      8.45 o
  -2  12   5      363.02      348.07     12.63 o
  -1  12   5       96.49       94.88      6.94 o
   0  12   5      216.32      208.62     10.00 o
   1  12   5       96.50       99.77      6.25 o
   2  12   5      377.82      365.81     11.57 o
   3  12   5       57.17       58.69      5.42 o
   4  12   5      268.80      270.06     10.70 o
   5  12   5       21.64       25.26      9.69 o
   6  12   5        0.61        7.60      7.95 o
  -5  13   5      184.78      204.24     12.97 o
  -4  13   5      163.87      171.68     12.56 o
  -3  13   5      143.92      155.28     12.47 o
  -2  13   5       93.45      102.45     12.29 o
  -1  13   5       71.65       73.48      5.32 o
   0  13   5        2.54        6.18      1.98 o
   1  13   5       75.69       74.84      6.49 o
   2  13   5       90.50       95.27      7.09 o
   3  13   5      147.91      168.47      8.80 o
   4  13   5      157.56      165.87     20.07 o
   5  13   5      180.65      239.07     26.81 o
   6  13   5       73.45      122.59     21.23 o
  -5  14   5       41.97       37.37      6.94 o
  -4  14   5       29.36       30.11      6.84 o
  -3  14   5       60.32       41.69      8.11 o
  -2  14   5       80.13       78.45     11.33 o
  -1  14   5      220.79      216.45     12.00 o
   0  14   5       38.18       49.14      5.80 o
   1  14   5      224.43      220.61     15.67 o
   2  14   5       78.78       78.82      6.77 o
   3  14   5       59.68       62.57      6.21 o
   4  14   5       31.31       37.18      6.02 o
   5  14   5       41.42       36.61     11.32 o
  -5  15   5       30.09       28.37      6.69 o
  -4  15   5       12.28       16.32      5.31 o
  -3  15   5      232.48      199.58     15.36 o
  -2  15   5      149.44      131.09     14.80 o
  -1  15   5       14.86       10.64      6.07 o
   0  15   5      103.09      104.44     10.35 o
   1  15   5       14.85       11.27      3.99 o
   2  15   5      149.39      142.74      9.33 o
   3  15   5      232.27      219.92     14.40 o
   4  15   5       13.44       15.53      3.87 o
   5  15   5       29.64       26.37     10.61 o
  -4  16   5       89.92       91.75     12.03 o
  -3  16   5        9.81        7.25      4.44 o
  -2  16   5      184.87      176.82     18.07 o
  -1  16   5       62.30       50.51      7.49 o
   0  16   5       15.29       13.53      9.51 o
   1  16   5       58.31       49.58      7.30 o
   2  16   5      185.96      163.22     16.61 o
   3  16   5       10.65        5.25      3.32 o
   4  16   5       88.26      110.58      9.47 o
  -4  17   5       58.60       60.47     10.27 o
  -3  17   5      106.09      106.95     14.21 o
  -2  17   5       80.38       83.94     12.88 o
  -1  17   5       29.91       46.29      7.65 o
   0  17   5        0.99        1.82      3.29 o
   1  17   5       29.05       12.12      6.01 o
   2  17   5       79.94       70.24     11.70 o
   3  17   5      104.20      107.83     12.96 o
   4  17   5       59.58       74.10      9.52 o
  -3  18   5       31.22       21.28      7.44 o
  -2  18   5       21.01       25.31      8.23 o
  -1  18   5        5.50        9.36      4.55 o
   0  18   5       71.82       78.26      9.99 o
   1  18   5        6.22       12.57      6.65 o
   2  18   5       21.41       14.64      6.09 o
   3  18   5       31.19       22.63      7.04 o
  -2  19   5       51.61       26.21      8.12 o
  -1  19   5       47.18       50.82      8.73 o
   0  19   5      184.87      208.29     16.80 o
   1  19   5       48.28       42.23     10.70 o
   2  19   5       52.94       36.58      9.23 o
  -1  20   5      118.55      137.12     19.57 o
   0  20   5       31.75       40.88      9.40 o
   1  20   5      115.74      127.15     18.13 o
   0   0   6       37.54       35.61      2.90 o
   1   0   6      770.06      804.09     10.67 o
   2   0   6       48.21       69.53      3.71 o
   3   0   6      393.36      407.54      8.87 o
   4   0   6       42.95       47.68      3.77 o
   5   0   6       51.33       50.40      4.38 o
   6   0   6       13.05       14.86      2.78 o
   7   0   6       10.94       14.08      3.44 o
  -7   1   6       36.33       36.27      4.89 o
  -6   1   6      108.27      121.43      7.27 o
  -5   1   6       23.60       25.42      3.10 o
  -4   1   6      375.58      362.60     14.89 o
  -3   1   6      236.57      226.18      6.32 o
  -2   1   6      671.07      628.70      8.89 o
  -1   1   6     2028.24     2080.64     20.21 o
   0   1   6      214.58      202.54      6.12 o
   1   1   6     2053.58     2158.97     20.58 o
   2   1   6      701.39      693.23     11.15 o
   3   1   6      243.73      223.49      5.47 o
   4   1   6      377.11      351.76      8.94 o
   5   1   6       26.46       25.13      3.12 o
   6   1   6      105.57      104.61      6.60 o
   7   1   6       34.31       32.74      4.76 o
  -7   2   6       64.73       70.14      7.58 o
  -6   2   6      125.09      123.14      7.35 o
  -5   2   6       89.81       89.81     10.59 o
  -4   2   6       64.61       59.24      4.28 o
  -3   2   6     1039.46     1023.84     13.97 o
  -2   2   6      400.06      407.96      7.39 o
  -1   2   6     2614.68     2744.55     25.08 o
   0   2   6        0.08        2.91      0.93 o
   1   2   6     2597.26     2723.92     27.96 o
   2   2   6      417.60      449.26     11.92 o
   3   2   6     1022.61     1011.17     13.81 o
   4   2   6       64.41       65.08      4.38 o
   5   2   6       95.34      101.27      6.84 o
   6   2   6      123.05      129.16      6.68 o
   7   2   6       66.35       72.36      6.63 o
  -7   3   6       35.77       37.63      5.85 o
  -6   3   6       14.61       12.43      2.98 o
  -5   3   6      125.50      126.78      6.82 o
  -4   3   6      179.71      173.53      6.08 o
  -3   3   6       82.94       82.00      4.10 o
  -2   3   6      420.77      446.81      7.05 o
  -1   3   6      523.81      535.59      7.79 o
   0   3   6     2382.95     2402.57     24.76 o
   1   3   6      555.83      578.28     14.76 o
   2   3   6      430.89      463.66      7.81 o
   3   3   6       83.15       78.42      3.38 o
   4   3   6      184.38      178.33      7.58 o
   5   3   6      128.51      125.67      9.14 o
   6   3   6       14.87       15.70      2.70 o
   7   3   6       36.95       37.94      4.26 o
  -7   4   6       87.66       95.73      8.75 o
  -6   4   6       58.17       66.92     14.93 o
  -5   4   6       10.09       11.40      2.35 o
  -4   4   6       22.01       22.47      2.71 o
  -3   4   6      107.19      103.09      5.89 o
  -2   4   6      541.79      512.41      7.64 o
  -1   4   6       84.53       74.34      2.94 o
   0   4   6      146.70      146.97      3.84 o
   1   4   6       86.11       74.29      2.74 o
   2   4   6      522.09      504.22     10.13 o
   3   4   6       94.65       93.48      3.83 o
   4   4   6       19.42       18.03      2.43 o
   5   4   6       11.90       15.07      2.41 o
   6   4   6       60.74       59.95      4.52 o
   7   4   6       85.91       75.84      9.84 o
  -7   5   6       32.75       31.71      5.38 o
  -6   5   6       61.51       65.18      7.11 o
  -5   5   6       44.69       46.73      4.93 o
  -4   5   6      201.06      194.09      5.33 o
  -3   5   6      430.43      411.48      8.10 o
  -2   5   6     2185.79     2198.62     21.75 o
  -1   5   6      234.97      222.69      4.67 o
   0   5   6      380.35      436.30      7.20 o
   1   5   6      234.08      231.16      4.43 o
   2   5   6     2189.19     2187.65     22.26 o
   3   5   6      422.90      409.88     10.81 o
   4   5   6      207.18      202.46      6.63 o
   5   5   6       40.80       45.85      3.74 o
   6   5   6       63.54       58.37      7.12 o
   7   5   6       31.79       29.06      6.62 o
  -7   6   6       10.82        8.52      3.53 o
  -6   6   6      142.56      153.58      8.49 o
  -5   6   6       35.10       35.03      4.38 o
  -4   6   6      150.12      141.78      8.37 o
  -3   6   6     1282.57     1255.07     18.82 o
  -2   6   6      663.66      669.12     10.28 o
  -1   6   6      725.67      769.11     13.03 o
   0   6   6      192.01      174.28      3.58 o
   1   6   6      721.28      743.52     11.45 o
   2   6   6      658.55      673.06      9.83 o
   3   6   6     1280.06     1259.87     28.90 o
   4   6   6      144.89      141.99     11.40 o
   5   6   6       38.35       39.99      3.54 o
   6   6   6      143.62      153.56     14.15 o
   7   6   6       10.25       16.34     12.26 o
  -7   7   6       79.66       89.70     13.92 o
  -6   7   6        4.06        7.08      2.66 o
  -5   7   6       87.78       94.58      9.72 o
  -4   7   6       69.95       69.44      8.06 o
  -3   7   6      173.07      169.62      7.48 o
  -2   7   6     1685.56     1660.32     23.18 o
  -1   7   6      203.19      211.59      6.45 o
   0   7   6      529.80      522.13      7.32 o
   1   7   6      215.91      220.04      5.79 o
   2   7   6     1689.49     1601.32     22.82 o
   3   7   6      164.15      168.16      6.05 o
   4   7   6       63.85       66.52      4.40 o
   5   7   6       93.21       94.39      8.72 o
   6   7   6        3.86        7.66      4.83 o
   7   7   6       78.75       64.78     18.11 o
  -7   8   6        3.16        3.11      2.76 o
  -6   8   6       75.51       80.07      7.59 o
  -5   8   6       91.58       92.25      7.07 o
  -4   8   6      185.26      194.36     11.89 o
  -3   8   6      250.02      267.65     16.47 o
  -2   8   6      394.83      390.82      9.73 o
  -1   8   6      545.69      545.53     11.29 o
   0   8   6      482.03      489.56     12.04 o
   1   8   6      549.14      533.58     11.03 o
   2   8   6      407.53      417.07      9.68 o
   3   8   6      250.04      260.41     10.84 o
   4   8   6      182.43      176.81      6.64 o
   5   8   6       95.43      106.66      9.53 o
   6   8   6       77.40       58.48      9.36 o
   7   8   6        3.28        8.45      5.04 o
  -6   9   6       22.64       22.83      7.50 o
  -5   9   6      268.25      267.60      8.41 o
  -4   9   6      180.26      161.30     10.20 o
  -3   9   6      188.59      192.54      8.21 o
  -2   9   6      711.34      723.84     18.31 o
  -1   9   6      513.96      477.17     23.13 o
   0   9   6      975.26      948.32     16.14 o
   1   9   6      511.79      465.75     12.31 o
   2   9   6      700.87      664.13     15.22 o
   3   9   6      186.92      170.63      7.21 o
   4   9   6      179.80      177.54     12.01 o
   5   9   6      262.40      239.61     14.52 o
   6   9   6       21.52       30.59      6.99 o
  -6  10   6       74.99       81.74      7.66 o
  -5  10   6       21.16       22.76      4.12 o
  -4  10   6      227.35      234.91      9.52 o
  -3  10   6      122.53      119.60      7.76 o
  -2  10   6       98.54       91.74      8.36 o
  -1  10   6      475.62      477.47     14.14 o
   0  10   6      714.11      686.40     13.56 o
   1  10   6      476.51      463.43     10.83 o
   2  10   6      105.56       94.68      6.45 o
   3  10   6      121.70      118.70     10.36 o
   4  10   6      234.53      211.85     14.25 o
   5  10   6       22.16       29.07      8.06 o
   6  10   6       77.14       76.05     10.83 o
  -6  11   6        5.21       15.68      3.76 o
  -5  11   6       36.67       36.16     20.35 o
  -4  11   6       14.17       13.43      5.41 o
  -3  11   6      116.12      132.41     11.60 o
  -2  11   6      675.26      644.76     16.03 o
  -1  11   6      673.10      629.79     15.63 o
   0  11   6      282.09      250.55      7.96 o
   1  11   6      672.75      635.39     15.04 o
   2  11   6      681.26      626.61     18.14 o
   3  11   6      120.10      125.52      7.07 o
   4  11   6       12.59       16.56      2.94 o
   5  11   6       37.59       34.76     10.95 o
   6  11   6        4.90       11.17      7.95 o
  -6  12   6       97.84      104.18      8.38 o
  -5  12   6       64.63       47.09      7.64 o
  -4  12   6      357.34      369.31     19.11 o
  -3  12   6       28.70       34.43      5.65 o
  -2  12   6       46.91       44.04      7.21 o
  -1  12   6      197.57      185.03      8.88 o
   0  12   6      322.38      324.81      9.40 o
   1  12   6      194.02      185.35      7.33 o
   2  12   6       43.52       50.49      5.17 o
   3  12   6       28.62       34.79      4.83 o
   4  12   6      354.42      372.64     11.81 o
   5  12   6       66.81       63.74     14.69 o
   6  12   6       97.91      105.29     19.98 o
  -5  13   6      107.66      110.45     11.53 o
  -4  13   6       14.96        8.75      4.66 o
  -3  13   6       58.95       50.40      8.94 o
  -2  13   6       12.79        6.71      4.08 o
  -1  13   6       20.39       19.79      3.12 o
   0  13   6      421.36      427.34     12.65 o
   1  13   6       17.38       23.66      3.89 o
   2  13   6       15.94       17.78      4.35 o
   3  13   6       58.67       60.81      5.80 o
   4  13   6       14.32       19.54      3.56 o
   5  13   6      109.46       86.73     17.05 o
  -5  14   6       71.46       68.70      9.59 o
  -4  14   6       22.98       17.92      6.18 o
  -3  14   6      249.59      245.66     16.82 o
  -2  14   6       83.05       84.64     12.04 o
  -1  14   6      251.25      271.22     13.57 o
   0  14   6      383.95      363.55     10.67 o
   1  14   6      250.06      251.48      8.99 o
   2  14   6       79.46       88.04     11.57 o
   3  14   6      245.03      257.27     10.66 o
   4  14   6       22.06       14.84      3.66 o
   5  14   6       70.52       87.72     17.15 o
  -5  15   6       32.92       35.69      7.67 o
  -4  15   6       33.05       20.38      6.34 o
  -3  15   6       24.66       14.12      5.62 o
  -2  15   6        7.02        3.02      4.52 o
  -1  15   6      532.52      559.05     20.66 o
   0  15   6      364.81      377.96     20.32 o
   1  15   6      529.95      522.26     19.91 o
   2  15   6        7.72        7.19      2.69 o
   3  15   6       25.48       34.06      4.93 o
   4  15   6       30.67       30.48      5.30 o
   5  15   6       30.66       28.88     10.99 o
  -4  16   6       53.72       51.08      9.38 o
  -3  16   6       75.54       76.59     11.83 o
  -2  16   6       58.06       60.09     11.28 o
  -1  16   6        9.46       13.15      4.81 o
   0  16   6      331.99      335.07     16.47 o
   1  16   6       11.37       19.97      6.98 o
   2  16   6       60.88       60.99     10.65 o
   3  16   6       80.37       75.16      8.42 o
   4  16   6       56.03       53.57      6.92 o
  -4  17   6       15.19       11.02      4.86 o
  -3  17   6       60.34       43.97      9.65 o
  -2  17   6       31.51       34.99      9.13 o
  -1  17   6       40.62       41.16     11.34 o
   0  17   6       67.84       64.49     11.25 o
   1  17   6       40.77       46.87      9.89 o
   2  17   6       27.08       29.94      8.39 o
   3  17   6       63.21       62.18      9.98 o
   4  17   6       13.18       17.41      5.35 o
  -3  18   6       24.48       33.27      8.77 o
  -2  18   6       43.05       50.87     11.19 o
  -1  18   6       73.34       64.02      9.46 o
   0  18   6      207.75      241.22     17.74 o
   1  18   6       74.92       75.77     13.13 o
   2  18   6       41.68       60.84     11.80 o
   3  18   6       25.25       25.25      7.15 o
  -2  19   6       39.09       36.49     10.17 o
  -1  19   6       19.00       12.82      5.20 o
   0  19   6       22.07       24.16     14.08 o
   1  19   6       19.96       28.05      9.32 o
   2  19   6       41.74       40.48      9.89 o
  -1  20   6       48.25       49.77     12.25 o
   0  20   6       25.15       22.33     10.56 o
   1  20   6       48.65       39.44     10.56 o
   1   0   7       26.79       28.32      1.96 o
   2   0   7     1185.28     1208.74     14.23 o
   3   0   7       74.34       71.08      4.28 o
   4   0   7      177.13      148.02      7.90 o
   5   0   7      121.70      112.71      6.58 o
   6   0   7        2.18        1.39      1.84 o
   7   0   7       43.83       40.75      5.42 o
  -7   1   7        5.57        6.11      2.79 o
  -6   1   7      181.15      174.71      8.03 o
  -5   1   7      238.27      219.86      7.88 o
  -4   1   7      337.26      318.43      8.66 o
  -3   1   7      250.84      265.03      7.20 o
  -2   1   7      515.04      513.33      8.01 o
  -1   1   7     2040.72     2063.82     20.40 o
   0   1   7      222.95      230.38      4.66 o
   1   1   7     2059.62     2065.76     20.65 o
   2   1   7      499.69      501.66      9.68 o
   3   1   7      259.64      287.88      7.48 o
   4   1   7      328.11      303.56      8.46 o
   5   1   7      232.01      226.72      7.84 o
   6   1   7      175.23      175.21     11.91 o
   7   1   7        5.43        2.46      4.76 o
  -7   2   7       27.55       29.54      5.31 o
  -6   2   7      208.08      204.75      8.63 o
  -5   2   7      128.62      127.94      6.65 o
  -4   2   7       43.10       43.95      3.78 o
  -3   2   7       75.46       77.37      4.23 o
  -2   2   7      682.46      632.39     10.74 o
  -1   2   7      125.94      113.38      3.66 o
   0   2   7      342.10      298.13      5.91 o
   1   2   7      127.91      121.89      4.67 o
   2   2   7      670.37      610.32     14.33 o
   3   2   7       76.98       86.10      4.50 o
   4   2   7       47.66       46.65      3.89 o
   5   2   7      130.62      126.57      6.37 o
   6   2   7      208.44      210.33      8.49 o
   7   2   7       24.31       20.16      3.80 o
  -7   3   7      205.70      243.81     12.28 o
  -6   3   7       25.88       22.63      3.80 o
  -5   3   7       86.87       83.50      5.61 o
  -4   3   7       42.90       45.08      3.83 o
  -3   3   7      502.65      477.71      9.16 o
  -2   3   7      603.54      589.08      8.63 o
  -1   3   7      465.84      476.49      7.02 o
   0   3   7      243.19      296.80      6.34 o
   1   3   7      448.26      459.54      7.39 o
   2   3   7      595.32      573.90     12.03 o
   3   3   7      503.97      491.94     10.34 o
   4   3   7       44.31       44.93      3.78 o
   5   3   7       86.16       82.75      5.48 o
   6   3   7       26.19       26.91      3.44 o
   7   3   7      212.06      230.32      9.45 o
  -7   4   7      101.31      102.38      9.44 o
  -6   4   7      241.32      228.37     10.29 o
  -5   4   7       39.40       44.01      4.31 o
  -4   4   7      529.99      522.03     13.83 o
  -3   4   7      132.13      127.76      4.55 o
  -2   4   7      661.00      668.97     11.55 o
  -1   4   7      287.40      299.58      5.22 o
   0   4   7      495.04      520.50      9.37 o
   1   4   7      275.50      298.78      5.83 o
   2   4   7      666.63      651.79     10.42 o
   3   4   7      135.53      132.23      5.41 o
   4   4   7      527.72      505.26     12.01 o
   5   4   7       36.83       36.43      3.66 o
   6   4   7      237.42      227.61     17.53 o
   7   4   7      101.38      110.30      6.08 o
  -7   5   7       98.48      112.30      9.73 o
  -6   5   7      114.51      119.26     20.03 o
  -5   5   7      404.15      397.91     20.37 o
  -4   5   7       42.81       43.75      3.90 o
  -3   5   7      525.90      495.48      9.26 o
  -2   5   7      967.48      933.30     11.69 o
  -1   5   7      162.04      168.29      4.24 o
   0   5   7        2.99        2.18      0.98 o
   1   5   7      150.36      156.79      3.91 o
   2   5   7      963.84      936.37     15.30 o
   3   5   7      529.77      494.40     10.69 o
   4   5   7       41.65       40.41      3.59 o
   5   5   7      409.10      393.19     10.18 o
   6   5   7      120.16      119.80      7.71 o
   7   5   7       96.95       94.61     11.52 o
  -7   6   7        2.25        4.91      3.12 o
  -6   6   7       22.13       21.15      4.58 o
  -5   6   7       82.13       72.81      6.38 o
  -4   6   7       57.66       54.52      5.27 o
  -3   6   7      396.15      383.38     11.24 o
  -2   6   7      294.16      299.67      6.42 o
  -1   6   7      215.41      220.26      6.60 o
   0   6   7        4.63        7.94      1.92 o
   1   6   7      216.11      227.13      8.28 o
   2   6   7      287.73      284.09      7.67 o
   3   6   7      394.95      375.06      9.29 o
   4   6   7       53.13       47.41      3.92 o
   5   6   7       80.01       69.46      6.63 o
   6   6   7       21.56       20.25      5.69 o
   7   6   7        2.64        3.08      7.66 o
  -7   7   7       45.20       54.08      8.16 o
  -6   7   7       73.29       87.96      8.31 o
  -5   7   7       20.33       21.04      5.12 o
  -4   7   7      246.25      254.76     14.70 o
  -3   7   7     2464.36     2371.71     44.83 o
  -2   7   7      203.88      204.84      6.89 o
  -1   7   7      267.00      256.77      7.38 o
   0   7   7       98.03       81.65      3.64 o
   1   7   7      264.61      245.28      6.43 o
   2   7   7      192.98      199.70      6.52 o
   3   7   7     2497.32     2427.53     32.22 o
   4   7   7      257.57      247.40      7.69 o
   5   7   7       20.62       20.56      2.73 o
   6   7   7       73.83       70.99     10.05 o
   7   7   7       45.97       39.70      8.20 o
  -7   8   7       82.27      100.34     10.63 o
  -6   8   7       26.06       34.59      5.38 o
  -5   8   7      247.72      234.71      8.16 o
  -4   8   7       89.40       83.03      8.86 o
  -3   8   7      187.54      192.03      8.33 o
  -2   8   7      350.48      358.35     12.09 o
  -1   8   7      317.83      318.79      8.59 o
   0   8   7      452.03      478.10     12.50 o
   1   8   7      310.36      297.24      8.16 o
   2   8   7      345.52      318.73      9.93 o
   3   8   7      192.68      191.96      6.83 o
   4   8   7       89.18       89.88      5.07 o
   5   8   7      246.48      236.45     14.25 o
   6   8   7       27.53       21.25      6.08 o
   7   8   7       80.95       90.20     11.88 o
  -6   9   7       25.61       30.84      5.28 o
  -5   9   7       43.73       46.61      4.45 o
  -4   9   7       46.90       44.34      5.29 o
  -3   9   7      529.65      545.22     14.64 o
  -2   9   7      502.63      485.51     11.75 o
  -1   9   7      344.21      331.12     10.55 o
   0   9   7      100.41       86.74      6.26 o
   1   9   7      345.86      329.67      8.94 o
   2   9   7      494.26      474.89     23.22 o
   3   9   7      509.14      510.05     18.39 o
   4   9   7       45.05       44.29      4.04 o
   5   9   7       43.31       50.48      6.91 o
   6   9   7       25.00       30.53      7.19 o
  -6  10   7      128.90      130.77      9.21 o
  -5  10   7      176.76      174.55      9.53 o
  -4  10   7      335.99      333.32     11.87 o
  -3  10   7        4.43        7.47      3.44 o
  -2  10   7       17.15       22.70      3.79 o
  -1  10   7      287.30      272.30      9.86 o
   0  10   7      494.12      473.63     11.25 o
   1  10   7      294.14      273.70     11.76 o
   2  10   7       14.27       10.98      2.64 o
   3  10   7        3.38        4.35      1.95 o
   4  10   7      340.80      333.40     10.70 o
   5  10   7      177.91      191.01     23.73 o
   6  10   7      126.42      102.91     18.74 o
  -6  11   7       91.17      113.10     23.17 o
  -5  11   7      174.21      176.47     11.01 o
  -4  11   7      111.85      117.96      9.96 o
  -3  11   7      124.62      147.02     14.29 o
  -2  11   7      120.97      148.41      9.74 o
  -1  11   7       52.18       45.93      7.17 o
   0  11   7      401.85      397.83     10.53 o
   1  11   7       48.67       42.38      4.12 o
   2  11   7      118.04      116.37      7.70 o
   3  11   7      120.69      112.64      7.07 o
   4  11   7      114.90      104.12      7.50 o
   5  11   7      176.03      196.31     24.32 o
   6  11   7       93.76       97.73     18.78 o
  -6  12   7      103.94      112.42     11.24 o
  -5  12   7        0.55        3.37      3.71 o
  -4  12   7      294.39      305.32     18.06 o
  -3  12   7       78.45       88.59     14.00 o
  -2  12   7      331.54      333.23     14.33 o
  -1  12   7       23.02       30.34      4.29 o
   0  12   7        7.27        9.46      2.27 o
   1  12   7       23.09       27.52      3.50 o
   2  12   7      330.21      312.61     11.11 o
   3  12   7       83.24       88.91      6.96 o
   4  12   7      297.39      291.42     10.63 o
   5  12   7        0.55        0.35      5.80 o
   6  12   7      103.60      100.27     19.44 o
  -5  13   7       26.19       23.12      6.22 o
  -4  13   7       15.51        9.27      5.16 o
  -3  13   7       43.14       39.37      8.34 o
  -2  13   7      240.66      239.81     16.82 o
  -1  13   7       21.66       25.20      3.55 o
   0  13   7      206.46      203.10      8.10 o
   1  13   7       18.95       17.33      2.94 o
   2  13   7      239.04      243.60     10.05 o
   3  13   7       40.93       41.50      7.58 o
   4  13   7       17.29       21.73      4.20 o
   5  13   7       24.74       17.40      8.78 o
  -5  14   7      170.57      173.32     13.74 o
  -4  14   7        6.70       15.57      5.79 o
  -3  14   7       30.53       25.22      7.05 o
  -2  14   7      202.78      186.85     18.30 o
  -1  14   7       44.06       57.34      5.74 o
   0  14   7      112.90      116.95      7.32 o
   1  14   7       40.64       45.59      4.72 o
   2  14   7      199.91      203.66     11.36 o
   3  14   7       30.69       31.53      5.04 o
   4  14   7        5.75        8.42      3.28 o
   5  14   7      171.31      218.14     27.00 o
  -5  15   7       77.39       77.58     10.69 o
  -4  15   7       62.85       76.47     11.93 o
  -3  15   7       82.47       75.94     11.92 o
  -2  15   7       15.90       15.65      6.26 o
  -1  15   7       80.35       89.64     18.89 o
   0  15   7       23.97       25.30      3.68 o
   1  15   7       84.90       90.81     13.12 o
   2  15   7       16.26       15.91      3.75 o
   3  15   7       83.39       92.53      7.89 o
   4  15   7       64.55       75.14      7.90 o
   5  15   7       79.38       68.12     15.62 o
  -4  16   7       29.77       22.06      7.28 o
  -3  16   7      115.76      100.98     13.91 o
  -2  16   7       46.70       42.63      9.63 o
  -1  16   7      135.77      133.85     12.41 o
   0  16   7       93.72      102.47     10.76 o
   1  16   7      134.36      122.67     15.40 o
   2  16   7       46.85       42.77      5.69 o
   3  16   7      113.36      127.23     11.01 o
   4  16   7       32.13       36.36      5.85 o
  -4  17   7        9.96       10.10      5.57 o
  -3  17   7       69.06       69.00     12.12 o
  -2  17   7       57.70       62.10     12.28 o
  -1  17   7      126.72      129.74     14.37 o
   0  17   7        0.06        1.19      3.33 o
   1  17   7      127.87      102.80     14.75 o
   2  17   7       58.98       51.92     10.17 o
   3  17   7       70.59       69.23     10.94 o
   4  17   7       10.15       17.99     11.75 o
  -3  18   7      189.26      169.43     19.06 o
  -2  18   7      140.29      113.47     16.23 o
  -1  18   7       48.74       51.78     13.06 o
   0  18   7        0.16        0.67      3.75 o
   1  18   7       48.22       40.72     10.14 o
   2  18   7      132.30      134.22     16.78 o
   3  18   7      185.59      184.93     17.91 o
  -2  19   7       10.64       31.49      9.74 o
  -1  19   7       55.75       52.73     12.52 o
   0  19   7       80.45       74.14     10.54 o
   1  19   7       54.15       44.86     11.12 o
   2  19   7       12.06       28.28      8.72 o
   0   0   8     2280.14     2278.17     31.93 o
   1   0   8     1149.41     1151.56     13.52 o
   2   0   8       57.00       51.92      3.01 o
   3   0   8        2.30        2.88      1.22 o
   4   0   8      546.14      538.54     12.02 o
   5   0   8      171.87      174.35      7.52 o
   6   0   8      282.52      269.15     10.90 o
   7   0   8      112.58      105.51      8.15 o
  -7   1   8       92.82       94.20      7.81 o
  -6   1   8       61.97       61.75      5.43 o
  -5   1   8       96.70       83.34      5.84 o
  -4   1   8      112.33       97.58      5.77 o
  -3   1   8      182.14      176.00      6.01 o
  -2   1   8      319.48      327.46      6.45 o
  -1   1   8     1103.44     1104.15     13.11 o
   0   1   8        0.70        1.09      0.86 o
   1   1   8     1087.69     1117.77     14.21 o
   2   1   8      333.79      341.87      7.25 o
   3   1   8      179.86      173.85      5.97 o
   4   1   8      120.87       99.59      5.70 o
   5   1   8       96.01       81.08      5.72 o
   6   1   8       63.07       59.62      5.32 o
   7   1   8       95.39       92.97      7.56 o
  -7   2   8        7.97        8.97      3.69 o
  -6   2   8        4.85        7.55      2.68 o
  -5   2   8      116.29      110.52      6.65 o
  -4   2   8       88.77       86.31      5.02 o
  -3   2   8      104.59       91.51      4.25 o
  -2   2   8      565.09      602.35      9.04 o
  -1   2   8      101.72       96.07      4.16 o
   0   2   8     2527.09     2631.96     23.55 o
   1   2   8      104.43      101.58      4.87 o
   2   2   8      544.96      580.17     10.14 o
   3   2   8      107.92      100.28      6.92 o
   4   2   8       83.99       77.59      5.19 o
   5   2   8      115.67      106.79      6.04 o
   6   2   8        5.44        7.85      2.37 o
   7   2   8        8.37       11.58      3.16 o
  -7   3   8      145.86      178.23     12.59 o
  -6   3   8       44.09       43.90      7.12 o
  -5   3   8       48.09       53.92      4.81 o
  -4   3   8       36.17       39.13      3.44 o
  -3   3   8       22.91       19.95      2.36 o
  -2   3   8        3.19        3.62      1.07 o
  -1   3   8     1215.82     1148.77     13.41 o
   0   3   8     5734.83     5825.08     55.41 o
   1   3   8     1225.77     1162.18     13.98 o
   2   3   8        4.01        3.57      1.28 o
   3   3   8       23.22       25.75      2.84 o
   4   3   8       34.13       31.31      3.39 o
   5   3   8       50.20       52.53      4.97 o
   6   3   8       41.12       50.90      6.63 o
   7   3   8      145.34      154.94      8.31 o
  -7   4   8       47.12       46.62      7.28 o
  -6   4   8        5.73        7.30      3.31 o
  -5   4   8      148.19      161.80      8.84 o
  -4   4   8      220.17      211.53      5.97 o
  -3   4   8      686.08      668.64     13.57 o
  -2   4   8      266.34      260.80      5.53 o
  -1   4   8       90.13       78.43      2.97 o
   0   4   8     3043.97     2992.03     31.31 o
   1   4   8       82.49       84.88      3.62 o
   2   4   8      263.29      259.96      7.21 o
   3   4   8      675.49      640.13     12.90 o
   4   4   8      221.56      225.16      8.27 o
   5   4   8      144.02      146.74      6.89 o
   6   4   8        6.13        5.82      3.21 o
   7   4   8       45.66       42.39      4.54 o
  -7   5   8        0.06        0.16      2.80 o
  -6   5   8       20.39       15.73      5.95 o
  -5   5   8        6.39       13.05      3.18 o
  -4   5   8       30.54       32.16      3.57 o
  -3   5   8     1411.61     1329.16     24.77 o
  -2   5   8       51.01       52.61      2.87 o
  -1   5   8      218.89      212.73      4.45 o
   0   5   8      187.87      166.61      4.73 o
   1   5   8      211.89      212.27      5.51 o
   2   5   8       55.30       50.96      3.84 o
   3   5   8     1446.12     1443.24     21.71 o
   4   5   8       28.90       29.61      3.27 o
   5   5   8        6.56        4.62      1.84 o
   6   5   8       20.83       17.78      3.13 o
   7   5   8        0.20        3.79      3.71 o
  -7   6   8       16.56       24.70      5.40 o
  -6   6   8       99.77       85.16      9.85 o
  -5   6   8       41.60       44.58      5.28 o
  -4   6   8       96.10       92.40      7.00 o
  -3   6   8      807.02      788.96     18.23 o
  -2   6   8      220.21      227.92      8.86 o
  -1   6   8      354.01      354.51     10.88 o
   0   6   8     1170.82     1178.82     15.43 o
   1   6   8      353.63      357.62      7.80 o
   2   6   8      216.58      209.10      8.47 o
   3   6   8      804.29      737.86     14.47 o
   4   6   8      102.14       94.00      5.24 o
   5   6   8       37.18       48.13      4.35 o
   6   6   8       95.00       92.12      5.31 o
   7   6   8       17.71       16.37      5.75 o
  -7   7   8       38.86       41.11      8.47 o
  -6   7   8       12.89       21.01      4.68 o
  -5   7   8       95.71       91.44      7.51 o
  -4   7   8      145.25      143.43     11.79 o
  -3   7   8      132.51      133.43      8.48 o
  -2   7   8      357.61      356.41     11.20 o
  -1   7   8      356.18      349.35     10.20 o
   0   7   8        1.07        1.28      1.23 o
   1   7   8      363.55      368.47      7.87 o
   2   7   8      342.56      345.49      9.11 o
   3   7   8      123.43      132.05     10.14 o
   4   7   8      142.36      139.67      6.51 o
   5   7   8       99.25      102.78      5.54 o
   6   7   8       13.37       11.07      4.96 o
   7   7   8       38.55       34.79      7.98 o
  -6   8   8        3.48        5.59      3.17 o
  -5   8   8       74.49       75.82      6.32 o
  -4   8   8       28.04       29.91      4.95 o
  -3   8   8      101.09       97.15      7.25 o
  -2   8   8      401.68      394.83     10.41 o
  -1   8   8       43.62       39.62      4.46 o
   0   8   8      140.63      134.04      7.20 o
   1   8   8       48.07       51.45      6.58 o
   2   8   8      412.76      402.96     11.49 o
   3   8   8      112.04      118.95      6.06 o
   4   8   8       28.69       29.27      3.37 o
   5   8   8       73.39       72.63      6.13 o
   6   8   8        3.32        9.77      5.16 o
  -6   9   8       15.69       13.68      4.07 o
  -5   9   8       54.73       52.53      5.01 o
  -4   9   8       26.88       21.47      3.98 o
  -3   9   8      200.24      203.22      9.42 o
  -2   9   8      194.32      205.53     17.54 o
  -1   9   8      684.51      645.88     15.81 o
   0   9   8      578.65      540.72     19.21 o
   1   9   8      664.45      644.20     13.48 o
   2   9   8      193.83      177.78      8.01 o
   3   9   8      202.92      193.11      8.80 o
   4   9   8       26.96       26.23      5.03 o
   5   9   8       52.13       52.31      4.50 o
   6   9   8       15.97       13.69      5.54 o
  -6  10   8       51.04       43.11     12.78 o
  -5  10   8       27.58       33.37      5.15 o
  -4  10   8       41.50       34.44      5.04 o
  -3  10   8      279.00      268.30     13.01 o
  -2  10   8      202.57      191.18     11.20 o
  -1  10   8      370.54      405.37     12.47 o
   0  10   8      178.90      182.01      7.06 o
   1  10   8      373.81      383.46     10.36 o
   2  10   8      194.65      169.90      8.52 o
   3  10   8      285.77      305.75     10.71 o
   4  10   8       40.56       44.17      8.66 o
   5  10   8       25.83       31.87      3.82 o
   6  10   8       52.17       36.41     12.12 o
  -6  11   8       30.27       31.07      5.74 o
  -5  11   8       12.82       15.98      5.71 o
  -4  11   8      322.01      306.31     14.59 o
  -3  11   8       73.16       69.73      7.99 o
  -2  11   8       32.43       30.75      5.52 o
  -1  11   8       30.47       28.95      4.33 o
   0  11   8        2.53        4.85      1.93 o
   1  11   8       33.82       31.43      3.76 o
   2  11   8       36.22       34.80      4.38 o
   3  11   8       72.32       68.87      6.12 o
   4  11   8      323.99      350.25     11.69 o
   5  11   8       11.37       16.90      2.98 o
   6  11   8       30.70       26.88     11.03 o
  -5  12   8       39.90       45.00      8.66 o
  -4  12   8       30.45       46.59      7.18 o
  -3  12   8       24.24       23.18      5.23 o
  -2  12   8        2.55        0.34      2.24 o
  -1  12   8      184.26      168.77     13.71 o
   0  12   8      599.61      592.26     13.90 o
   1  12   8      183.27      189.96      7.94 o
   2  12   8        1.80        1.99      2.00 o
   3  12   8       23.49       24.83      4.04 o
   4  12   8       28.27       28.67      4.28 o
   5  12   8       37.56       52.94     12.96 o
  -5  13   8        9.38       11.56      5.12 o
  -4  13   8       28.86       27.67      7.54 o
  -3  13   8       68.88       62.39      8.06 o
  -2  13   8      182.33      194.35     14.12 o
  -1  13   8      466.61      459.59     14.55 o
   0  13   8      136.99      137.24      7.89 o
   1  13   8      471.32      438.72     12.23 o
   2  13   8      184.37      177.68     12.65 o
   3  13   8       70.28       61.38      6.14 o
   4  13   8       31.21       30.69      5.04 o
   5  13   8       10.59       30.68     11.29 o
  -5  14   8       28.77       33.26      7.94 o
  -4  14   8        9.83        7.17      5.10 o
  -3  14   8      104.30      123.00     15.10 o
  -2  14   8       96.16       68.15     11.64 o
  -1  14   8      102.87      114.37      7.47 o
   0  14   8        0.80        2.27      1.84 o
   1  14   8       98.14      102.09      8.57 o
   2  14   8      100.44       92.61      8.78 o
   3  14   8      101.13      109.41      9.10 o
   4  14   8       11.85       16.68      4.11 o
   5  14   8       29.98       56.33     14.34 o
  -4  15   8       17.86       17.54      6.62 o
  -3  15   8       48.79       44.64      9.24 o
  -2  15   8        3.77        3.59      4.61 o
  -1  15   8        9.20       13.83      4.63 o
   0  15   8       47.10       56.82      5.50 o
   1  15   8       11.71       21.26      4.08 o
   2  15   8        3.60        1.86      3.16 o
   3  15   8       48.79       52.40      7.19 o
   4  15   8       18.65       23.65      7.18 o
  -4  16   8       26.93       39.52      9.43 o
  -3  16   8       41.33       50.46     10.40 o
  -2  16   8       74.49       79.57     13.25 o
  -1  16   8       44.25       51.35      8.04 o
   0  16   8       18.84       12.88      4.48 o
   1  16   8       44.86       57.59      7.92 o
   2  16   8       71.34       74.82      7.47 o
   3  16   8       44.28       52.20     11.25 o
   4  16   8       25.83       42.40      7.40 o
  -3  17   8      101.56      114.55     15.94 o
  -2  17   8      230.27      241.96     23.54 o
  -1  17   8       41.00       26.88      6.30 o
   0  17   8        8.34        4.42      6.20 o
   1  17   8       40.99       33.88      9.15 o
   2  17   8      230.52      245.84     18.71 o
   3  17   8       99.29      131.68     11.76 o
  -3  18   8       31.34       57.49     11.79 o
  -2  18   8       10.30        7.29      6.45 o
  -1  18   8       69.05       76.55     10.46 o
   0  18   8       94.32       90.46     11.09 o
   1  18   8       69.51       83.15     13.97 o
   2  18   8       11.18        8.39      5.85 o
   3  18   8       31.47       41.07      9.14 o
  -1  19   8       31.55       42.38     11.08 o
   0  19   8       97.02       85.96     16.22 o
   1  19   8       32.22       20.21      8.63 o
   1   0   9       20.03       16.13      1.78 o
   2   0   9       88.99       93.70      4.05 o
   3   0   9      233.05      198.32      6.08 o
   4   0   9      547.26      465.95     11.32 o
   5   0   9       30.14       30.56      3.72 o
   6   0   9        2.70        1.98      1.92 o
   7   0   9        0.09        1.09      2.56 o
  -7   1   9       11.50       17.06      4.01 o
  -6   1   9      116.17      120.18      8.58 o
  -5   1   9      188.27      163.46      7.86 o
  -4   1   9      288.24      251.29      7.81 o
  -3   1   9       45.91       42.98      4.67 o
  -2   1   9      515.59      531.68      8.88 o
  -1   1   9      388.97      402.56      7.11 o
   0   1   9      722.82      716.00      9.42 o
   1   1   9      370.37      389.89      6.63 o
   2   1   9      520.01      542.58      9.92 o
   3   1   9       48.45       47.07      4.25 o
   4   1   9      286.18      286.83      8.69 o
   5   1   9      186.44      173.01      8.04 o
   6   1   9      118.34      127.54      7.79 o
   7   1   9       10.54       10.60      3.27 o
  -7   2   9        1.02        2.25      3.02 o
  -6   2   9       61.84       52.71      5.76 o
  -5   2   9      392.31      360.43      9.76 o
  -4   2   9       26.85       30.27      3.11 o
  -3   2   9      290.64      262.68      6.36 o
  -2   2   9      368.98      367.07      7.75 o
  -1   2   9      855.67      869.80     11.43 o
   0   2   9      196.09      200.24      5.68 o
   1   2   9      854.23      843.83     10.73 o
   2   2   9      376.11      377.41      8.11 o
   3   2   9      298.41      263.42      7.77 o
   4   2   9       26.21       32.34      3.62 o
   5   2   9      399.05      353.58     10.53 o
   6   2   9       63.74       68.24      7.03 o
   7   2   9        0.63        2.71      2.36 o
  -7   3   9        5.51        9.71      4.18 o
  -6   3   9      156.98      141.33     22.72 o
  -5   3   9       51.97       54.25      5.00 o
  -4   3   9      264.92      271.56      7.70 o
  -3   3   9      200.54      189.77      5.97 o
  -2   3   9      292.98      282.27      6.66 o
  -1   3   9      269.23      262.32      5.57 o
   0   3   9       13.72       10.94      1.53 o
   1   3   9      277.74      277.55      7.22 o
   2   3   9      287.58      262.62      9.74 o
   3   3   9      195.91      173.21      7.45 o
   4   3   9      264.05      254.03     11.19 o
   5   3   9       52.83       51.89      4.66 o
   6   3   9      156.27      142.83      8.02 o
   7   3   9        6.01        6.17      2.65 o
  -7   4   9      107.75      119.07     10.75 o
  -6   4   9        4.24        5.20      3.26 o
  -5   4   9      678.76      617.98     17.09 o
  -4   4   9        0.30        2.76      1.83 o
  -3   4   9       49.00       50.00      4.54 o
  -2   4   9      296.85      300.97      7.04 o
  -1   4   9        8.67        7.57      1.31 o
   0   4   9      246.99      258.91      6.24 o
   1   4   9       10.48        9.96      1.56 o
   2   4   9      302.55      291.06      7.28 o
   3   4   9       48.36       51.38      4.17 o
   4   4   9        0.05        2.29      1.58 o
   5   4   9      673.99      623.72     14.47 o
   6   4   9        3.06        6.16      2.40 o
   7   4   9      107.94      129.75      7.35 o
  -7   5   9       16.75       29.24      6.04 o
  -6   5   9      131.28      135.43     22.11 o
  -5   5   9       76.28       83.71      7.20 o
  -4   5   9       35.28       34.71      3.86 o
  -3   5   9      182.29      194.22      8.60 o
  -2   5   9      921.49      879.44     15.00 o
  -1   5   9      914.82      897.88     11.62 o
   0   5   9       13.51       18.51      2.14 o
   1   5   9      936.69      935.33     14.08 o
   2   5   9      942.24      904.02     15.90 o
   3   5   9      182.62      174.88      9.67 o
   4   5   9       33.43       27.78      3.35 o
   5   5   9       81.96       88.87      6.64 o
   6   5   9      132.34      136.16      8.66 o
   7   5   9       15.77       16.49      6.00 o
  -7   6   9       12.00       12.24      4.35 o
  -6   6   9        2.13        6.85      3.49 o
  -5   6   9       16.11       15.24      3.65 o
  -4   6   9       34.68       34.24      4.75 o
  -3   6   9     1928.40     1873.45     32.36 o
  -2   6   9      344.65      340.54     10.88 o
  -1   6   9       92.88       82.14      5.25 o
   0   6   9      231.19      234.49      6.60 o
   1   6   9       87.74       89.04      4.40 o
   2   6   9      333.95      349.62     12.39 o
   3   6   9     1906.20     1838.69     33.77 o
   4   6   9       33.43       37.01      8.45 o
   5   6   9       15.95       16.45      2.88 o
   6   6   9        2.05        7.95      2.52 o
   7   6   9       12.12       12.16      5.45 o
  -6   7   9      118.90      122.34     10.59 o
  -5   7   9      190.25      185.08     14.99 o
  -4   7   9       47.07       57.83      7.53 o
  -3   7   9       49.93       53.22      5.56 o
  -2   7   9      307.57      305.46     10.60 o
  -1   7   9       28.56       27.78      3.32 o
   0   7   9      147.10      133.63      7.23 o
   1   7   9       29.85       27.24      3.53 o
   2   7   9      303.61      304.21     11.81 o
   3   7   9       49.25       43.87      4.16 o
   4   7   9       46.58       47.46      4.47 o
   5   7   9      185.16      181.13      7.82 o
   6   7   9      114.58      130.96     13.80 o
  -6   8   9       51.30       52.48      7.26 o
  -5   8   9       26.89       28.36      3.85 o
  -4   8   9      283.26      294.81     11.47 o
  -3   8   9      440.87      441.10     13.57 o
  -2   8   9      116.67      127.02     11.03 o
  -1   8   9      110.22      112.79      7.54 o
   0   8   9        3.97        4.93      2.73 o
   1   8   9      104.70      114.73      6.39 o
   2   8   9      121.58      137.81      7.43 o
   3   8   9      448.04      428.77     12.73 o
   4   8   9      283.59      278.95      9.17 o
   5   8   9       28.85       26.86      4.27 o
   6   8   9       53.40       47.91      8.74 o
  -6   9   9       14.97       15.80      4.82 o
  -5   9   9       13.42       11.32      5.46 o
  -4   9   9      381.80      357.37     17.68 o
  -3   9   9       72.99       74.53      6.75 o
  -2   9   9      131.90      137.17     10.76 o
  -1   9   9      173.29      155.79      8.52 o
   0   9   9       44.78       33.97      4.23 o
   1   9   9      174.30      167.73      7.30 o
   2   9   9      142.91      144.86     13.42 o
   3   9   9       69.50       66.70      5.92 o
   4   9   9      381.12      372.43     12.12 o
   5   9   9       12.93       12.03      3.30 o
   6   9   9       14.59       20.87      9.54 o
  -6  10   9       97.91       98.01     11.20 o
  -5  10   9      141.57      112.78      8.17 o
  -4  10   9        2.29        5.24      2.84 o
  -3  10   9      176.49      175.80     13.34 o
  -2  10   9      356.66      348.58     15.08 o
  -1  10   9      100.23      104.65      7.78 o
   0  10   9      313.47      300.47      9.37 o
   1  10   9      106.31       96.99      6.95 o
   2  10   9      362.35      387.59     12.30 o
   3  10   9      173.81      184.96     19.52 o
   4  10   9        1.64        3.96      4.07 o
   5  10   9      143.47      124.13     11.21 o
   6  10   9       98.63       89.60     18.41 o
  -6  11   9      186.24      203.05     12.46 o
  -5  11   9       38.05       39.52      8.10 o
  -4  11   9       17.39       14.60      7.08 o
  -3  11   9       15.75       17.15      4.81 o
  -2  11   9      110.46       98.10      9.57 o
  -1  11   9      452.12      438.54     13.79 o
   0  11   9      208.35      204.53      8.91 o
   1  11   9      448.27      438.17     11.76 o
   2  11   9      107.33       94.65      8.81 o
   3  11   9       16.32       18.47      3.61 o
   4  11   9       15.72       15.98      3.28 o
   5  11   9       37.05       45.10      7.59 o
   6  11   9      185.07      237.16     29.41 o
  -5  12   9       11.77       10.21      5.10 o
  -4  12   9        1.29        1.30      3.37 o
  -3  12   9      115.65      116.31     10.91 o
  -2  12   9      122.67      123.00     10.89 o
  -1  12   9       97.77      110.18      8.31 o
   0  12   9      136.84      108.19      6.91 o
   1  12   9      101.50      101.57      8.21 o
   2  12   9      128.00      117.97      8.45 o
   3  12   9      117.90      119.57      8.53 o
   4  12   9        1.14        3.89      2.75 o
   5  12   9       10.86       17.06      3.40 o
  -5  13   9       87.42       75.85     11.44 o
  -4  13   9      195.39      166.65     16.85 o
  -3  13   9       32.44       36.01      6.32 o
  -2  13   9      195.61      206.86     27.35 o
  -1  13   9       65.19       76.81     15.23 o
   0  13   9       18.73       18.09      3.25 o
   1  13   9       63.53       67.52      6.52 o
   2  13   9      193.02      179.84     14.94 o
   3  13   9       32.06       36.88      5.10 o
   4  13   9      190.88      178.44     10.64 o
   5  13   9       85.46       91.14      8.89 o
  -5  14   9       69.25       66.71     10.43 o
  -4  14   9       16.89        7.66      4.93 o
  -3  14   9        4.25        4.43      4.48 o
  -2  14   9      122.13      116.86     10.94 o
  -1  14   9       18.13       27.75      5.72 o
   0  14   9       85.73       98.09     10.33 o
   1  14   9       20.36       23.52      5.32 o
   2  14   9      119.23      115.52      8.83 o
   3  14   9        4.18        4.94      3.14 o
   4  14   9       17.21       19.63      4.59 o
   5  14   9       71.86       76.52      6.61 o
  -4  15   9        6.50        4.18      4.41 o
  -3  15   9      117.60      118.37     15.37 o
  -2  15   9      162.22      137.50     17.02 o
  -1  15   9        1.48        4.84      2.38 o
   0  15   9       49.92       60.79      5.71 o
   1  15   9        2.01        3.84      2.45 o
   2  15   9      164.56      168.26     10.90 o
   3  15   9      116.89      113.79     10.46 o
   4  15   9        5.82       11.34     10.28 o
  -4  16   9       85.59      101.62     14.50 o
  -3  16   9        0.90       -2.01      4.37 o
  -2  16   9       76.93       84.63     14.05 o
  -1  16   9       44.75       40.89      7.30 o
   0  16   9        0.08        5.44      5.29 o
   1  16   9       41.53       48.64      7.09 o
   2  16   9       77.98       94.66     25.51 o
   3  16   9        1.26       -1.34      2.75 o
   4  16   9       82.95       99.14      9.65 o
  -3  17   9        5.53        6.28      5.11 o
  -2  17   9      100.57      112.24     16.63 o
  -1  17   9       98.26      114.83     12.71 o
   0  17   9       14.60       11.89      5.08 o
   1  17   9       96.90      113.72     15.86 o
   2  17   9      102.76      110.71     11.14 o
   3  17   9        5.03        3.67      3.94 o
  -2  18   9      108.73      104.01     16.29 o
  -1  18   9       82.03       94.50     16.06 o
   0  18   9       65.58       77.08     10.62 o
   1  18   9       85.34       90.99     14.82 o
   2  18   9      108.46      110.01     15.46 o
  -1  19   9       58.71       43.82     11.61 o
   0  19   9        1.14       -4.04      4.67 o
   1  19   9       60.51       74.77     14.46 o
   0   0  10      154.33      152.30      6.33 o
   1   0  10      599.39      610.20      9.63 o
   2   0  10      485.45      516.27      9.10 o
   3   0  10       46.28       36.29      3.23 o
   4   0  10        5.87        5.67      1.80 o
   5   0  10       16.52       13.18      2.59 o
   6   0  10       66.81       67.86      5.89 o
   7   0  10       13.31       12.67      3.78 o
  -7   1  10       70.60       69.36      8.88 o
  -6   1  10       38.08       44.42      6.51 o
  -5   1  10        7.48        6.31      2.06 o
  -4   1  10      575.68      533.41     11.54 o
  -3   1  10       90.56       74.21      4.54 o
  -2   1  10       89.56       83.00      4.88 o
  -1   1  10      591.30      597.06      9.44 o
   0   1  10      349.87      330.15      6.25 o
   1   1  10      591.10      596.88      8.90 o
   2   1  10       86.78       88.34      4.74 o
   3   1  10       89.07       74.71      4.62 o
   4   1  10      571.69      529.98     12.67 o
   5   1  10        8.25       10.75      2.69 o
   6   1  10       37.00       36.43      4.48 o
   7   1  10       67.34       66.38      6.79 o
  -7   2  10       46.90       53.98     11.82 o
  -6   2  10       35.61       42.72      9.07 o
  -5   2  10       27.13       19.55      3.37 o
  -4   2  10       84.13       81.04      5.13 o
  -3   2  10      147.86      151.20      5.30 o
  -2   2  10      136.76      133.04      8.57 o
  -1   2  10      481.29      499.71      8.43 o
   0   2  10      274.17      247.77      5.36 o
   1   2  10      465.83      487.85     11.72 o
   2   2  10      144.34      139.58      5.46 o
   3   2  10      142.43      154.50      5.90 o
   4   2  10       88.36       91.10      6.01 o
   5   2  10       24.66       27.68      3.61 o
   6   2  10       34.88       30.59      5.78 o
   7   2  10       46.32       43.70      5.43 o
  -7   3  10       50.15       52.74      7.41 o
  -6   3  10      101.00      103.23     13.12 o
  -5   3  10       53.17       44.93      9.21 o
  -4   3  10      109.76      114.98      6.84 o
  -3   3  10       63.86       58.75      3.64 o
  -2   3  10       53.64       48.46      3.33 o
  -1   3  10      173.00      177.75      4.77 o
   0   3  10       84.81       88.52      4.51 o
   1   3  10      184.07      194.23      5.78 o
   2   3  10       50.75       45.40      3.50 o
   3   3  10       63.75       60.80      5.11 o
   4   3  10      114.30      113.31      6.71 o
   5   3  10       48.84       45.94      6.63 o
   6   3  10      104.91      114.38      8.20 o
   7   3  10       51.26       42.60      8.77 o
  -7   4  10       47.67       56.12      7.57 o
  -6   4  10       11.81       12.10      5.19 o
  -5   4  10       89.79       87.42      7.50 o
  -4   4  10       56.48       65.96      5.33 o
  -3   4  10       62.45       59.48      5.58 o
  -2   4  10      937.20      898.92     15.02 o
  -1   4  10       99.49       98.65      3.83 o
   0   4  10       59.24       67.80      4.58 o
   1   4  10      105.53      112.21      4.64 o
   2   4  10      932.50      877.34     19.53 o
   3   4  10       62.19       67.09      4.98 o
   4   4  10       52.17       50.50      4.59 o
   5   4  10       89.81       81.81      6.02 o
   6   4  10       12.98       19.04      3.71 o
   7   4  10       46.91       45.74      6.03 o
  -6   5  10       39.54       46.78      6.79 o
  -5   5  10       31.48       33.61      4.98 o
  -4   5  10      173.98      169.64      8.14 o
  -3   5  10      248.19      249.70     11.74 o
  -2   5  10      468.91      436.69     12.69 o
  -1   5  10      429.59      443.02      8.77 o
   0   5  10      267.34      289.23      6.96 o
   1   5  10      426.79      444.14      9.21 o
   2   5  10      482.13      464.10      9.82 o
   3   5  10      241.72      234.59      7.96 o
   4   5  10      181.94      176.50      7.87 o
   5   5  10       33.22       38.56      4.32 o
   6   5  10       40.06       36.94      4.72 o
   7   5  10        7.03       11.86      7.59 o
  -6   6  10       17.63       14.63      4.50 o
  -5   6  10       15.10        7.03      5.54 o
  -4   6  10       47.33       49.76      5.75 o
  -3   6  10      339.59      320.73     12.44 o
  -2   6  10       24.27       25.71      4.01 o
  -1   6  10      267.92      265.51      8.26 o
   0   6  10      232.68      218.48      6.72 o
   1   6  10      262.51      251.54      6.90 o
   2   6  10       25.39       22.72      2.83 o
   3   6  10      339.44      318.29      9.45 o
   4   6  10       44.55       49.93      5.02 o
   5   6  10       16.62       14.19      2.88 o
   6   6  10       16.67       14.83      3.78 o
  -6   7  10       57.34       64.31      8.19 o
  -5   7  10        3.10        6.85      4.69 o
  -4   7  10       47.52       48.37      5.70 o
  -3   7  10      236.63      232.05     10.28 o
  -2   7  10      579.13      557.32     23.10 o
  -1   7  10      299.73      280.55     10.72 o
   0   7  10       29.00       31.26      4.09 o
   1   7  10      294.29      286.96     12.03 o
   2   7  10      573.45      539.40     12.24 o
   3   7  10      223.78      228.35     10.78 o
   4   7  10       47.10       49.81      5.37 o
   5   7  10        2.65        2.01      1.84 o
   6   7  10       57.86       73.15      5.91 o
  -6   8  10        5.92       10.40      4.14 o
  -5   8  10      276.83      272.53     11.01 o
  -4   8  10      182.61      166.06      9.61 o
  -3   8  10      320.03      302.03     14.36 o
  -2   8  10     1413.91     1333.41     26.37 o
  -1   8  10       46.18       46.42      5.44 o
   0   8  10      264.59      247.41     12.02 o
   1   8  10       50.14       49.69      4.71 o
   2   8  10     1428.52     1410.87     26.26 o
   3   8  10      328.55      297.12     13.38 o
   4   8  10      190.64      171.88      8.88 o
   5   8  10      279.37      285.78     13.34 o
   6   8  10        5.95        8.90      2.50 o
  -6   9  10      166.69      174.83     12.43 o
  -5   9  10       14.68       15.45      3.51 o
  -4   9  10       58.48       59.16      6.65 o
  -3   9  10       23.01       19.26      4.08 o
  -2   9  10      191.76      186.84     11.84 o
  -1   9  10      360.59      344.69     13.64 o
   0   9  10      424.29      388.16     20.88 o
   1   9  10      359.87      351.54     11.65 o
   2   9  10      185.42      179.99      8.73 o
   3   9  10       22.12       18.16      4.21 o
   4   9  10       55.30       42.88      7.78 o
   5   9  10       12.43       13.78      3.50 o
   6   9  10      163.62      103.77     18.49 o
  -6  10  10        3.51        3.88      3.18 o
  -5  10  10       76.59       70.40      6.74 o
  -4  10  10       65.48       52.12      8.04 o
  -3  10  10       82.55       72.77     11.09 o
  -2  10  10       84.93       72.21      8.36 o
  -1  10  10      138.87      143.83      9.33 o
   0  10  10       31.22       28.35      3.68 o
   1  10  10      140.01      149.22     10.93 o
   2  10  10       83.88       78.36      6.64 o
   3  10  10       76.64       70.10      6.43 o
   4  10  10       61.81       70.13      6.43 o
   5  10  10       79.90       81.96      7.26 o
   6  10  10        4.10       -4.81      4.81 o
  -5  11  10       38.55       39.04      9.01 o
  -4  11  10      270.55      254.48     14.18 o
  -3  11  10      164.71      173.56     13.35 o
  -2  11  10       78.97       67.71      8.39 o
  -1  11  10      678.56      664.72     17.90 o
   0  11  10        2.13        6.27      2.21 o
   1  11  10      682.51      661.34     20.27 o
   2  11  10       78.11       74.13      6.69 o
   3  11  10      168.14      157.15     17.65 o
   4  11  10      264.81      273.05     12.94 o
   5  11  10       40.72       38.05      5.15 o
  -5  12  10      122.35      122.02     15.00 o
  -4  12  10       21.57       25.04      5.73 o
  -3  12  10       19.32       24.21      5.77 o
  -2  12  10       63.09       74.01      8.81 o
  -1  12  10       85.36      109.03      8.50 o
   0  12  10      626.96      599.43     14.85 o
   1  12  10       83.63       79.47      7.12 o
   2  12  10       63.84       56.34      5.87 o
   3  12  10       19.34       20.56      4.01 o
   4  12  10       21.49       18.30      8.86 o
   5  12  10      124.06      138.71      8.36 o
  -5  13  10       15.67       16.08      6.47 o
  -4  13  10       33.66       35.68      8.62 o
  -3  13  10      110.34      119.73     38.49 o
  -2  13  10       46.38       48.11      7.51 o
  -1  13  10       91.27       92.76      8.19 o
   0  13  10        0.06        2.50      2.05 o
   1  13  10       85.90       93.92      8.18 o
   2  13  10       49.76       44.77      5.54 o
   3  13  10      108.48      122.03     10.48 o
   4  13  10       36.10       36.68      7.03 o
   5  13  10       16.47       20.87      7.58 o
  -4  14  10        2.08        0.40      3.85 o
  -3  14  10       73.13       99.21     14.25 o
  -2  14  10       83.84       91.39     14.02 o
  -1  14  10      125.95      130.46     10.82 o
   0  14  10        0.03        4.35      2.63 o
   1  14  10      130.13      122.82      9.20 o
   2  14  10       79.48       98.78      8.39 o
   3  14  10       73.32       88.56      9.60 o
   4  14  10        2.78        4.81      4.03 o
  -4  15  10       10.53       16.55      6.83 o
  -3  15  10      157.01      150.29     18.05 o
  -2  15  10       51.29       50.47     10.98 o
  -1  15  10      175.52      208.82     14.30 o
   0  15  10      536.44      537.87     17.58 o
   1  15  10      177.87      170.32     11.14 o
   2  15  10       50.33       62.29      8.11 o
   3  15  10      159.64      174.70     13.20 o
   4  15  10        9.89       16.23     12.25 o
  -3  16  10       50.62       58.13     11.79 o
  -2  16  10      161.17      145.13     18.65 o
  -1  16  10       80.08       80.14     10.15 o
   0  16  10       92.65      103.70      7.75 o
   1  16  10       81.45       71.98      9.10 o
   2  16  10      164.45      168.83     13.60 o
   3  16  10       49.94       55.43      8.03 o
  -3  17  10       21.45       32.32      9.35 o
  -2  17  10       28.38       27.05      9.05 o
  -1  17  10      102.87      106.73     16.43 o
   0  17  10        0.88        3.06      5.06 o
   1  17  10       99.62       83.70      9.99 o
   2  17  10       28.37       26.40      6.16 o
   3  17  10       19.60       28.54      5.97 o
  -2  18  10       10.88       13.00      7.27 o
  -1  18  10       24.82       30.15      9.82 o
   0  18  10       82.09      116.74     18.04 o
   1  18  10       22.69       19.66      7.89 o
   1   0  11      129.67      146.09      5.03 o
   2   0  11        0.06        1.55      1.06 o
   3   0  11      194.53      215.47      6.81 o
   4   0  11       40.86       34.28      3.85 o
   5   0  11        1.59        3.08      1.83 o
   6   0  11       23.00       20.21      4.05 o
   7   0  11       56.59       54.65      6.29 o
  -7   1  11       18.29       23.09      5.04 o
  -6   1  11       22.43       19.69      4.14 o
  -5   1  11      115.54      124.22      7.06 o
  -4   1  11      141.36      125.08      6.63 o
  -3   1  11       66.37       71.12      4.60 o
  -2   1  11        5.01        8.20      1.59 o
  -1   1  11     1520.78     1515.29     18.14 o
   0   1  11      100.01      109.83      4.42 o
   1   1  11     1508.28     1541.14     20.20 o
   2   1  11        6.42        9.23      2.20 o
   3   1  11       64.24       72.82      4.75 o
   4   1  11      138.36      126.43      6.61 o
   5   1  11      112.49      113.73      6.74 o
   6   1  11       23.49       19.75      6.31 o
   7   1  11       18.28       29.31      4.74 o
  -7   2  11       88.00      111.69     10.63 o
  -6   2  11      187.51      211.50     12.13 o
  -5   2  11       47.80       46.88      4.93 o
  -4   2  11       16.64       13.32      2.39 o
  -3   2  11      158.17      136.13      5.23 o
  -2   2  11      234.99      211.75      6.27 o
  -1   2  11      121.57      114.93      4.36 o
   0   2  11      121.65      118.03      5.22 o
   1   2  11      130.00      120.59      5.56 o
   2   2  11      236.73      224.90      6.66 o
   3   2  11      162.67      156.88      6.57 o
   4   2  11       19.21       14.21      2.47 o
   5   2  11       48.39       37.17      4.27 o
   6   2  11      186.59      195.14     10.31 o
   7   2  11       85.63       94.98      8.00 o
  -6   3  11       29.74       27.94      5.61 o
  -5   3  11      135.27      139.57      9.69 o
  -4   3  11      312.31      297.38     11.46 o
  -3   3  11      212.68      199.98      5.90 o
  -2   3  11      175.77      170.51      5.59 o
  -1   3  11       50.24       48.82      3.48 o
   0   3  11      262.32      268.69      7.81 o
   1   3  11       49.39       45.84      3.57 o
   2   3  11      163.90      162.55      6.17 o
   3   3  11      215.29      204.31      6.80 o
   4   3  11      306.95      309.92      9.96 o
   5   3  11      138.50      133.82      7.40 o
   6   3  11       30.20       24.05      8.41 o
  -6   4  11       32.09       23.24      5.29 o
  -5   4  11        2.17        3.20      2.51 o
  -4   4  11      347.16      341.29     10.59 o
  -3   4  11       63.17       61.13      6.11 o
  -2   4  11      560.56      541.71     10.26 o
  -1   4  11       26.80       26.16      2.36 o
   0   4  11      183.74      188.22      6.29 o
   1   4  11       25.69       19.04      2.78 o
   2   4  11      554.96      545.24     11.04 o
   3   4  11       68.30       62.00      4.51 o
   4   4  11      340.20      341.29     10.40 o
   5   4  11        1.56        3.10      1.96 o
   6   4  11       30.80       42.99      5.27 o
  -6   5  11       48.13       51.69      7.33 o
  -5   5  11       33.12       34.87      5.30 o
  -4   5  11       83.55       82.96      6.26 o
  -3   5  11       21.14       20.82      5.80 o
  -2   5  11      588.01      563.04     15.26 o
  -1   5  11      688.79      694.84     14.24 o
   0   5  11      353.89      392.76      9.68 o
   1   5  11      681.81      667.25     13.53 o
   2   5  11      595.04      588.95     11.68 o
   3   5  11       21.47       25.06      3.16 o
   4   5  11       87.68       95.69      6.47 o
   5   5  11       33.39       29.45      3.91 o
   6   5  11       51.26       50.87      5.66 o
  -6   6  11       14.59       13.02      4.43 o
  -5   6  11       12.59        6.90      3.50 o
  -4   6  11      323.67      299.69     10.16 o
  -3   6  11      436.40      398.19     18.42 o
  -2   6  11      106.37      113.62      8.00 o
  -1   6  11      203.89      197.48      7.60 o
   0   6  11       43.55       53.31      5.26 o
   1   6  11      209.12      196.42      7.00 o
   2   6  11      100.08      105.67      6.32 o
   3   6  11      437.75      409.04     13.35 o
   4   6  11      319.38      308.97     10.03 o
   5   6  11       11.87       11.57      2.68 o
   6   6  11       14.39       10.08      3.05 o
  -6   7  11       14.49       14.58      4.69 o
  -5   7  11       28.20       31.19      5.83 o
  -4   7  11      311.17      315.92     15.52 o
  -3   7  11       85.51       87.92      7.40 o
  -2   7  11       71.42       73.02     10.04 o
  -1   7  11      198.53      201.06      9.27 o
   0   7  11       81.35       73.28      6.25 o
   1   7  11      192.07      188.86      8.33 o
   2   7  11       71.39       61.14      4.91 o
   3   7  11       87.97       91.58      7.18 o
   4   7  11      319.69      329.42     11.89 o
   5   7  11       28.49       23.47      4.80 o
   6   7  11       15.07       22.17      3.96 o
  -6   8  11        6.54        5.40      3.56 o
  -5   8  11       69.75       77.94      7.23 o
  -4   8  11      247.53      240.20     11.01 o
  -3   8  11       22.84       27.04      4.43 o
  -2   8  11        1.76        2.49      4.29 o
  -1   8  11        2.80        5.13      2.31 o
   0   8  11      922.34      863.45     19.82 o
   1   8  11        3.96        7.04      2.45 o
   2   8  11        1.98        2.16      2.05 o
   3   8  11       21.12       23.23      3.95 o
   4   8  11      251.19      231.85     14.96 o
   5   8  11       71.42       72.80      7.77 o
   6   8  11        7.07        9.03      3.15 o
  -6   9  11       49.64       54.26      7.81 o
  -5   9  11       34.24       31.45      5.19 o
  -4   9  11      489.49      478.84     16.63 o
  -3   9  11      194.81      185.27     13.89 o
  -2   9  11        3.47        5.01      3.60 o
  -1   9  11       28.99       39.26      5.21 o
   0   9  11       42.57       34.26      4.60 o
   1   9  11       29.82       30.63      4.41 o
   2   9  11        2.83        4.19      2.15 o
   3   9  11      193.14      178.57     12.41 o
   4   9  11      482.76      463.51     14.72 o
   5   9  11       34.85       34.56     10.22 o
   6   9  11       49.31       46.18     13.19 o
  -5  10  11       99.41      105.48      8.55 o
  -4  10  11      133.04      116.92     11.47 o
  -3  10  11       22.86       31.27      6.37 o
  -2  10  11       63.74       56.03      7.86 o
  -1  10  11      550.57      506.18     15.48 o
   0  10  11      115.83      135.00      9.43 o
   1  10  11      544.41      512.93     15.13 o
   2  10  11       60.88       63.36      6.35 o
   3  10  11       21.07       18.31      6.63 o
   4  10  11      136.76      123.15     10.01 o
   5  10  11       98.06      117.05     11.92 o
  -5  11  11      120.51      141.78     16.23 o
  -4  11  11       64.91       63.94     11.34 o
  -3  11  11       59.41       70.33      9.08 o
  -2  11  11      100.36      117.10     21.99 o
  -1  11  11       70.17       68.23      6.90 o
   0  11  11       99.56      108.35      7.33 o
   1  11  11       74.96       72.61      6.84 o
   2  11  11       97.19       81.29      7.18 o
   3  11  11       58.22       56.21      6.08 o
   4  11  11       66.30       81.35      8.24 o
   5  11  11      117.76      127.15     19.96 o
  -5  12  11       41.44       37.91      9.00 o
  -4  12  11       58.75       42.13      9.55 o
  -3  12  11      112.60      119.21     11.36 o
  -2  12  11       38.71       45.67     12.95 o
  -1  12  11       58.93       69.62      7.11 o
   0  12  11      544.16      540.23     15.79 o
   1  12  11       63.01       74.24      7.02 o
   2  12  11       37.80       37.37      5.40 o
   3  12  11      114.16      111.76     10.20 o
   4  12  11       59.64       65.14      7.70 o
   5  12  11       42.38       55.48      7.83 o
  -5  13  11       66.46       51.11     10.38 o
  -4  13  11      113.73      112.21     15.08 o
  -3  13  11       49.87       42.43      7.53 o
  -2  13  11      108.34      120.49     22.75 o
  -1  13  11       75.53       89.02      8.10 o
   0  13  11       83.42       71.17      6.26 o
   1  13  11       73.18       79.68     12.32 o
   2  13  11      103.51       90.63     11.37 o
   3  13  11       48.07       35.48      6.23 o
   4  13  11      114.52      129.11     10.87 o
   5  13  11       68.96       84.98     12.21 o
  -4  14  11        0.09       -0.24      3.82 o
  -3  14  11       30.51       43.61     10.01 o
  -2  14  11       70.08       81.55     23.28 o
  -1  14  11       22.24       19.42      3.71 o
   0  14  11       73.08       69.10      6.29 o
   1  14  11       20.89       19.35      4.88 o
   2  14  11       71.61       68.30     11.71 o
   3  14  11       31.03       30.82      6.02 o
   4  14  11        0.08       -0.15      2.94 o
  -4  15  11      113.43      131.62     17.15 o
  -3  15  11       87.69       77.75     13.68 o
  -2  15  11       17.88       15.40      6.71 o
  -1  15  11        7.44       11.88      4.49 o
   0  15  11        0.46        3.48      2.26 o
   1  15  11        7.41        8.84      3.98 o
   2  15  11       16.88       21.84      8.60 o
   3  15  11       89.12       84.05     16.62 o
   4  15  11      113.94      133.20     11.49 o
  -3  16  11       82.36       81.02     14.41 o
  -2  16  11        3.37       13.10      7.35 o
  -1  16  11       28.22       37.46      7.21 o
   0  16  11        0.23        3.27      6.13 o
   1  16  11       26.33       25.03      6.65 o
   2  16  11        3.52        7.93      4.48 o
   3  16  11       82.46       95.61     19.31 o
  -2  17  11       23.31       26.53      8.97 o
  -1  17  11       21.88       24.82      8.91 o
   0  17  11        8.65       15.67      7.60 o
   1  17  11       21.59       37.29      7.14 o
   2  17  11       24.72       34.30      6.74 o
  -1  18  11       48.21       45.63     12.36 o
   0  18  11       45.17       54.37     12.69 o
   1  18  11       46.24       57.66     12.21 o
   0   0  12      943.50      938.67     23.48 o
   1   0  12       35.63       44.88      3.33 o
   2   0  12      287.30      273.15      6.98 o
   3   0  12        8.34        4.73      1.69 o
   4   0  12        0.63        1.29      1.58 o
   5   0  12      329.18      367.91     10.65 o
   6   0  12      139.45      157.47     10.50 o
  -6   1  12       61.50       66.11      8.31 o
  -5   1  12        0.29       -1.53      1.78 o
  -4   1  12       61.26       56.92      4.62 o
  -3   1  12      207.07      193.75      6.86 o
  -2   1  12      195.05      192.29      5.76 o
  -1   1  12      786.17      783.96     12.11 o
   0   1  12      348.98      348.37      9.25 o
   1   1  12      784.71      793.39     12.39 o
   2   1  12      199.72      190.43      6.35 o
   3   1  12      211.44      186.18      6.72 o
   4   1  12       65.30       59.85      4.83 o
   5   1  12        0.12        2.54      1.88 o
   6   1  12       61.37       58.71      6.39 o
  -6   2  12       14.54       13.33      4.63 o
  -5   2  12       20.06       19.66      5.19 o
  -4   2  12       74.53       70.01      5.68 o
  -3   2  12        5.14        5.02      1.62 o
  -2   2  12      382.50      393.44      8.99 o
  -1   2  12      574.35      546.09     10.52 o
   0   2  12       27.06       26.07      2.90 o
   1   2  12      585.43      586.51     11.32 o
   2   2  12      371.46      380.34     10.68 o
   3   2  12        4.40        4.13      1.61 o
   4   2  12       79.32       66.62      5.14 o
   5   2  12       21.38       25.87      3.51 o
   6   2  12       13.62        9.32      3.25 o
  -6   3  12      125.06      130.85     11.46 o
  -5   3  12       93.87       96.63      9.71 o
  -4   3  12      107.25       97.11     11.49 o
  -3   3  12       54.92       55.06      4.32 o
  -2   3  12      233.25      226.46      9.26 o
  -1   3  12      114.44      105.77      5.93 o
   0   3  12      602.94      637.19     13.07 o
   1   3  12      121.56      118.03     13.96 o
   2   3  12      231.28      229.98      7.10 o
   3   3  12       55.21       62.23      4.59 o
   4   3  12      111.98      123.60      6.75 o
   5   3  12       97.87      107.21      6.72 o
   6   3  12      125.49      131.81     14.22 o
  -6   4  12        8.13       12.88      4.83 o
  -5   4  12       19.15        8.93      5.89 o
  -4   4  12      221.47      226.35     10.77 o
  -3   4  12      380.76      364.76     12.65 o
  -2   4  12      659.84      662.48     16.89 o
  -1   4  12      229.08      227.53      7.79 o
   0   4  12      393.56      388.94     10.02 o
   1   4  12      235.10      228.53      7.66 o
   2   4  12      658.91      633.68     12.53 o
   3   4  12      376.99      352.85      9.45 o
   4   4  12      211.58      220.49      8.41 o
   5   4  12       17.77       16.72      4.71 o
   6   4  12        8.86        9.35      3.26 o
  -6   5  12       29.17       33.68      6.41 o
  -5   5  12       22.33       26.49      5.45 o
  -4   5  12       51.51       56.54      5.50 o
  -3   5  12       85.04       96.27      7.84 o
  -2   5  12        9.02        9.58      2.89 o
  -1   5  12      181.19      197.57      7.81 o
   0   5  12       17.60       20.00      2.87 o
   1   5  12      179.44      179.16      7.18 o
   2   5  12       10.67       12.94      3.57 o
   3   5  12       90.84       92.78      6.23 o
   4   5  12       47.91       41.26      6.15 o
   5   5  12       23.08       26.10      4.32 o
   6   5  12       28.50       27.38      4.50 o
  -6   6  12      125.68      128.22     22.34 o
  -5   6  12       50.79       61.74      8.91 o
  -4   6  12      136.60      138.16     10.61 o
  -3   6  12      117.53      117.60      8.60 o
  -2   6  12      119.64      118.81     11.19 o
  -1   6  12      384.46      374.49     12.44 o
   0   6  12        0.04       -1.47      1.47 o
   1   6  12      385.28      365.06     17.63 o
   2   6  12      117.83      127.12     10.02 o
   3   6  12      117.24      124.84      7.39 o
   4   6  12      136.69      142.45      7.79 o
   5   6  12       49.50       53.60      6.72 o
   6   6  12      124.48      129.07      8.29 o
  -6   7  12       16.24       19.79      6.02 o
  -5   7  12      135.14      149.96     19.14 o
  -4   7  12       44.69       51.60      6.31 o
  -3   7  12       42.92       36.37      5.48 o
  -2   7  12      193.77      191.86     10.13 o
  -1   7  12      204.05      215.96     10.94 o
   0   7  12        1.36       -0.62      1.69 o
   1   7  12      206.39      215.14     13.07 o
   2   7  12      197.76      175.42      9.23 o
   3   7  12       45.32       48.32      4.75 o
   4   7  12       47.20       46.25      6.61 o
   5   7  12      134.18      141.93     19.27 o
   6   7  12       16.09       25.81      4.34 o
  -6   8  12       10.67       11.92      4.35 o
  -5   8  12       35.35       38.45      5.58 o
  -4   8  12       14.07       11.50      3.65 o
  -3   8  12       31.28       38.85      5.56 o
  -2   8  12      212.80      208.76     13.16 o
  -1   8  12      126.80      122.82     12.75 o
   0   8  12       39.64       42.20      9.76 o
   1   8  12      122.59      116.49      8.22 o
   2   8  12      206.58      196.97     10.04 o
   3   8  12       31.02       34.44      4.80 o
   4   8  12       16.94       18.61      4.36 o
   5   8  12       34.01       35.86      5.56 o
   6   8  12       10.61       13.08      5.91 o
  -5   9  12       13.72       14.90      3.80 o
  -4   9  12       20.10       27.57      7.61 o
  -3   9  12       74.60       76.54      9.45 o
  -2   9  12        7.27        3.59      3.48 o
  -1   9  12      106.20      114.30      8.67 o
   0   9  12      270.46      250.20     10.64 o
   1   9  12      102.21      104.11      8.54 o
   2   9  12        8.50        6.52      2.55 o
   3   9  12       73.32       78.84      7.14 o
   4   9  12       17.84       17.51      6.24 o
   5   9  12       12.77       14.71      3.97 o
  -5  10  12       72.88       73.30      8.78 o
  -4  10  12       22.89       17.74      6.89 o
  -3  10  12       59.98       59.61      8.78 o
  -2  10  12       59.38       65.25      8.59 o
  -1  10  12      275.17      267.53     14.61 o
   0  10  12       49.14       46.42      4.94 o
   1  10  12      283.09      279.42     11.33 o
   2  10  12       58.36       62.42      6.40 o
   3  10  12       63.39       69.37      6.79 o
   4  10  12       22.21       26.27      5.20 o
   5  10  12       75.88       78.82      8.13 o
  -5  11  12       24.39       23.06      5.57 o
  -4  11  12      110.53      113.31     15.51 o
  -3  11  12       49.10       49.11      8.13 o
  -2  11  12        5.56        3.77      3.60 o
  -1  11  12      326.69      318.03     12.69 o
   0  11  12       34.02       38.67      4.64 o
   1  11  12      336.26      303.11     12.06 o
   2  11  12        6.21        6.73      2.65 o
   3  11  12       55.58       52.36     11.17 o
   4  11  12      112.27      115.19     18.21 o
   5  11  12       24.92       17.98      4.54 o
  -5  12  12      104.59       90.99     13.66 o
  -4  12  12       13.12        5.17      4.86 o
  -3  12  12       54.85       47.26     10.56 o
  -2  12  12        8.76        4.00      3.82 o
  -1  12  12      138.64      159.77     10.82 o
   0  12  12       87.23       93.13      7.15 o
   1  12  12      129.96      128.85      9.49 o
   2  12  12        9.56       10.86      3.04 o
   3  12  12       54.97       71.56      8.47 o
   4  12  12       12.07        9.42      3.93 o
   5  12  12       98.04       97.34     23.65 o
  -4  13  12        1.85        0.60      4.46 o
  -3  13  12       46.21       47.13     10.98 o
  -2  13  12      194.39      189.27     14.99 o
  -1  13  12      112.81      111.17      9.26 o
   0  13  12      303.12      322.94     11.46 o
   1  13  12      109.84      124.26      9.59 o
   2  13  12      197.33      174.93     13.32 o
   3  13  12       48.37       33.81      6.29 o
   4  13  12        1.97       10.52      3.99 o
  -4  14  12        1.68       -2.97      4.41 o
  -3  14  12        2.48       -2.54      4.17 o
  -2  14  12      125.64      116.10     16.52 o
  -1  14  12       30.02       39.27      5.01 o
   0  14  12       25.51       28.96      4.76 o
   1  14  12       28.40       31.92      6.30 o
   2  14  12      123.34      132.26     11.94 o
   3  14  12        1.81        4.59      3.50 o
   4  14  12        1.94       14.76      4.46 o
  -3  15  12       25.43       38.86     10.70 o
  -2  15  12       25.49       33.80      9.94 o
  -1  15  12       15.60       16.97      6.45 o
   0  15  12        0.58        0.28      3.34 o
   1  15  12       16.57       21.79      5.50 o
   2  15  12       23.79       23.44      7.50 o
   3  15  12       25.25       28.14      6.02 o
  -3  16  12       14.20       16.76      8.56 o
  -2  16  12      122.63      144.21     19.67 o
  -1  16  12       82.87       94.00     11.50 o
   0  16  12       20.51       15.61      5.28 o
   1  16  12       85.95      121.87     12.65 o
   2  16  12      124.79      132.27     12.47 o
   3  16  12       14.03        7.51      5.92 o
  -2  17  12       18.90       23.90      9.00 o
  -1  17  12      102.26       82.36     15.90 o
   0  17  12        0.20        4.16      3.82 o
   1  17  12      103.45      119.13     12.51 o
   2  17  12       18.38       19.95      5.75 o
   1   0  13       36.41       41.83      3.34 o
   2   0  13       34.55       30.49      3.24 o
   3   0  13      222.68      213.82      9.49 o
   4   0  13      232.16      199.71      9.22 o
   5   0  13      603.14      602.62     17.55 o
   6   0  13        0.67        2.40      2.64 o
  -6   1  13      151.89      175.40     13.50 o
  -5   1  13      175.02      172.86     10.74 o
  -4   1  13      220.16      201.34      8.87 o
  -3   1  13       20.45       22.16      2.96 o
  -2   1  13       63.27       60.34      4.01 o
  -1   1  13       79.53       83.84      5.05 o
   0   1  13      362.17      369.82     10.00 o
   1   1  13       73.03       72.72      5.26 o
   2   1  13       63.69       66.63      4.64 o
   3   1  13       21.01       25.04      3.10 o
   4   1  13      222.52      212.13      8.47 o
   5   1  13      175.34      178.52      9.67 o
   6   1  13      155.52      175.25     11.66 o
  -6   2  13        2.26        7.51      3.90 o
  -5   2  13       26.08       26.67      5.50 o
  -4   2  13        5.86        4.53      2.26 o
  -3   2  13      172.59      175.54      7.44 o
  -2   2  13      178.44      184.64      5.90 o
  -1   2  13      441.47      436.44      9.68 o
   0   2  13      488.88      470.59     13.52 o
   1   2  13      445.47      429.50     10.98 o
   2   2  13      183.87      182.05      6.64 o
   3   2  13      173.22      169.85      7.16 o
   4   2  13        5.18        7.74      2.30 o
   5   2  13       24.30       35.56      5.66 o
   6   2  13        2.50        2.52      2.58 o
  -6   3  13       40.47       59.64     14.01 o
  -5   3  13       36.10       36.19      6.99 o
  -4   3  13      221.78      226.34     11.11 o
  -3   3  13      130.64      135.83      8.76 o
  -2   3  13      177.85      191.01      6.48 o
  -1   3  13      269.22      260.94      7.29 o
   0   3  13        1.73       -0.31      1.81 o
   1   3  13      265.98      267.41      8.54 o
   2   3  13      169.07      166.70      7.20 o
   3   3  13      131.24      134.63      7.02 o
   4   3  13      219.61      244.03      8.96 o
   5   3  13       36.27       37.89      4.68 o
   6   3  13       40.08       40.20      6.49 o
  -6   4  13      133.83      136.33     12.46 o
  -5   4  13      141.17      130.83     16.59 o
  -4   4  13      117.48      121.65     15.20 o
  -3   4  13      359.31      339.63     10.94 o
  -2   4  13       59.56       61.25      6.18 o
  -1   4  13      119.40      122.96      7.14 o
   0   4  13       56.03       51.77      5.14 o
   1   4  13      113.10       98.15      6.14 o
   2   4  13       61.84       53.49      4.78 o
   3   4  13      367.43      362.84     10.40 o
   4   4  13      113.48      112.65      6.80 o
   5   4  13      139.61      124.57      9.07 o
   6   4  13      132.76      129.87     11.15 o
  -6   5  13        7.76        9.31      4.40 o
  -5   5  13       37.25       36.69      8.04 o
  -4   5  13       22.92       23.77      4.07 o
  -3   5  13       34.69       37.82      5.34 o
  -2   5  13       14.37       10.12      3.18 o
  -1   5  13       32.22       33.12      4.80 o
   0   5  13      192.74      218.13     11.49 o
   1   5  13       37.58       36.28      3.93 o
   2   5  13       16.28       12.61      2.68 o
   3   5  13       34.82       37.64      4.40 o
   4   5  13       23.71       24.45      3.46 o
   5   5  13       38.03       49.27      5.90 o
   6   5  13        7.49       10.89      3.46 o
  -6   6  13        2.14        7.47      4.02 o
  -5   6  13        4.35        8.02      3.62 o
  -4   6  13      267.01      267.80     10.34 o
  -3   6  13      379.29      373.12     13.69 o
  -2   6  13       88.17       87.39      8.24 o
  -1   6  13      159.92      152.35      9.69 o
   0   6  13      190.17      201.68     20.08 o
   1   6  13      156.01      151.42     12.63 o
   2   6  13       92.03       97.54      6.56 o
   3   6  13      371.93      376.25     11.41 o
   4   6  13      271.43      274.99     10.38 o
   5   6  13        3.72        1.96      2.73 o
   6   6  13        2.18        6.11      3.18 o
  -6   7  13       33.22       38.44      8.58 o
  -5   7  13       99.70      107.58     16.53 o
  -4   7  13      154.86      155.14     10.72 o
  -3   7  13       72.23       72.59     11.71 o
  -2   7  13      185.13      198.41     12.90 o
  -1   7  13       38.16       37.32      6.34 o
   0   7  13      176.12      177.59     18.90 o
   1   7  13       38.12       45.14      5.35 o
   2   7  13      186.55      184.15      9.83 o
   3   7  13       73.59       65.90      6.52 o
   4   7  13      155.59      147.98     10.32 o
   5   7  13       98.40       89.52      8.96 o
   6   7  13       31.76       48.50     15.79 o
  -5   8  13        2.62        5.71      3.41 o
  -4   8  13       17.97       11.49      5.06 o
  -3   8  13       33.85       39.41      7.20 o
  -2   8  13      435.83      441.44     43.42 o
  -1   8  13      124.24      138.54     17.19 o
   0   8  13       46.14       37.40      7.97 o
   1   8  13      119.82      124.19      8.81 o
   2   8  13      434.30      414.32     15.74 o
   3   8  13       34.07       38.00      8.39 o
   4   8  13       16.14       14.78      4.16 o
   5   8  13        2.58        7.46      3.43 o
  -5   9  13       82.07       80.26     10.76 o
  -4   9  13      104.77      118.90     16.21 o
  -3   9  13       18.64       24.84      6.24 o
  -2   9  13       28.17       45.86      7.70 o
  -1   9  13       63.69       73.38      7.25 o
   0   9  13       77.62       69.94      6.90 o
   1   9  13       61.37       60.53      6.37 o
   2   9  13       30.73       33.18      4.83 o
   3   9  13       17.62       16.16      3.63 o
   4   9  13      104.25       81.69      8.72 o
   5   9  13       80.17       81.98      8.74 o
  -5  10  13       32.83       27.26      6.13 o
  -4  10  13       13.08       15.10      6.80 o
  -3  10  13      203.23      230.67     22.57 o
  -2  10  13        6.57        7.30      4.56 o
  -1  10  13      108.04      112.26      9.08 o
   0  10  13       56.14       77.56      7.56 o
   1  10  13      108.65      124.57      9.27 o
   2  10  13        6.90        6.95      2.86 o
   3  10  13      204.54      205.67     12.71 o
   4  10  13       13.20       13.06      4.27 o
   5  10  13       34.82       27.57      5.45 o
  -5  11  13      190.97      203.83     15.18 o
  -4  11  13        7.31       13.39      6.78 o
  -3  11  13       11.16       11.81      6.31 o
  -2  11  13       29.61       35.79      7.07 o
  -1  11  13       48.50       52.35      9.08 o
   0  11  13        0.56        1.53      2.42 o
   1  11  13       50.37       50.11      9.93 o
   2  11  13       28.01       26.83      5.01 o
   3  11  13       10.57       16.00      4.55 o
   4  11  13        7.06        3.07      3.89 o
   5  11  13      189.23      205.35     34.50 o
  -4  12  13       18.76       12.63      6.56 o
  -3  12  13       67.34       63.26     12.38 o
  -2  12  13       50.64       39.23      7.19 o
  -1  12  13       45.41       52.90      8.83 o
   0  12  13       19.61       17.31      4.13 o
   1  12  13       48.66       56.22      6.49 o
   2  12  13       50.85       67.46     10.91 o
   3  12  13       66.39       61.76      8.02 o
   4  12  13       18.00       13.16      5.06 o
  -4  13  13       60.77       76.49     13.93 o
  -3  13  13        9.02       15.88      7.60 o
  -2  13  13       20.19       21.74      8.59 o
  -1  13  13      289.28      274.73     32.76 o
   0  13  13       53.76       56.03      7.56 o
   1  13  13      288.58      283.05     15.04 o
   2  13  13       21.38       23.68      5.61 o
   3  13  13        8.53        6.83      3.73 o
   4  13  13       60.52       48.93      7.29 o
  -3  14  13        7.55        5.56      5.85 o
  -2  14  13       33.69       34.96     10.66 o
  -1  14  13      108.29      124.54     12.71 o
   0  14  13       30.66       65.17     13.21 o
   1  14  13      112.03      130.29     12.27 o
   2  14  13       32.36       33.56      6.47 o
   3  14  13        7.12        0.76      3.28 o
  -3  15  13       48.10       72.02     14.33 o
  -2  15  13      111.96      102.92     16.52 o
  -1  15  13       96.11       85.25     11.00 o
   0  15  13       30.36       21.07      6.01 o
   1  15  13       93.71      105.24     11.35 o
   2  15  13      112.92      135.86     12.85 o
   3  15  13       48.45       47.32     11.98 o
  -2  16  13       50.30       54.82      9.44 o
  -1  16  13      106.25      124.87     13.36 o
   0  16  13      196.11      183.22     16.95 o
   1  16  13      102.84      106.51     17.21 o
   2  16  13       51.29       57.15      8.70 o
  -1  17  13      112.21      127.23     19.70 o
   0  17  13       49.82       66.89      9.98 o
   1  17  13      110.53      115.38     12.57 o
   0   0  14      703.19      695.54     20.90 o
   1   0  14       68.13       75.70      7.02 o
   2   0  14       87.48       88.89      5.57 o
   3   0  14        6.76        7.55      2.63 o
   4   0  14        6.82        6.43      2.25 o
   5   0  14       46.33       52.26      6.31 o
   6   0  14      166.09      179.44     13.93 o
  -6   1  14        8.11       14.22      4.90 o
  -5   1  14       46.97       39.75      6.73 o
  -4   1  14       58.68       51.95      5.71 o
  -3   1  14       21.00       20.28      2.99 o
  -2   1  14      132.85      130.35      6.05 o
  -1   1  14      165.89      171.92      7.10 o
   0   1  14     1096.91     1133.31     23.12 o
   1   1  14      163.25      167.99      8.19 o
   2   1  14      137.30      133.39      6.81 o
   3   1  14       19.28       28.23      4.63 o
   4   1  14       56.72       53.86      4.84 o
   5   1  14       44.69       37.41      5.39 o
   6   1  14        7.08        6.43      3.20 o
  -6   2  14       33.38       41.76      7.02 o
  -5   2  14       55.52       57.59      8.12 o
  -4   2  14      171.53      171.96     11.02 o
  -3   2  14       50.28       53.59      4.61 o
  -2   2  14       84.65       92.69      5.04 o
  -1   2  14      478.80      470.58     10.55 o
   0   2  14      157.86      142.63      8.66 o
   1   2  14      474.04      482.13     12.09 o
   2   2  14       81.67       82.83      5.95 o
   3   2  14       48.06       51.89      4.56 o
   4   2  14      172.49      177.23      8.25 o
   5   2  14       53.80       49.93      5.40 o
   6   2  14       33.37       40.69      5.92 o
  -6   3  14        4.46        2.09      5.15 o
  -5   3  14       17.89       13.83      4.74 o
  -4   3  14       30.31       37.60      7.97 o
  -3   3  14      196.12      194.47     10.19 o
  -2   3  14       25.05       25.44      4.63 o
  -1   3  14       97.91       97.61      5.52 o
   0   3  14      120.98      132.26      8.73 o
   1   3  14      101.36       93.66      6.31 o
   2   3  14       22.55       25.60      3.78 o
   3   3  14      195.44      194.39      7.99 o
   4   3  14       29.54       35.44      4.05 o
   5   3  14       19.02       11.57      3.42 o
   6   3  14        5.04        3.35      2.97 o
  -6   4  14        2.33        1.28      3.48 o
  -5   4  14        3.83        7.74      3.75 o
  -4   4  14       19.24       22.34      4.51 o
  -3   4  14       19.13       12.46      3.87 o
  -2   4  14      190.58      183.18     10.91 o
  -1   4  14      133.77      139.98     30.07 o
   0   4  14       59.84       60.02      5.73 o
   1   4  14      136.39      143.28      7.73 o
   2   4  14      197.09      203.01      8.36 o
   3   4  14       20.42       16.94      3.16 o
   4   4  14       22.43       19.95      3.29 o
   5   4  14        3.13       -1.18      2.31 o
   6   4  14        2.24        1.69      2.69 o
  -6   5  14        9.19       14.04      5.02 o
  -5   5  14       78.53       96.89     10.51 o
  -4   5  14       16.30       14.55      3.40 o
  -3   5  14      192.72      187.20     11.64 o
  -2   5  14      155.27      171.02     10.69 o
  -1   5  14       45.09       45.33      6.86 o
   0   5  14       19.83       27.87      5.19 o
   1   5  14       43.55       51.06      7.74 o
   2   5  14      150.39      149.28      8.21 o
   3   5  14      191.12      223.63      9.46 o
   4   5  14       17.71       23.96      4.73 o
   5   5  14       78.68       78.64      7.41 o
   6   5  14       10.12        7.52      5.31 o
  -5   6  14       14.09       17.11      5.25 o
  -4   6  14        6.52       11.27      3.69 o
  -3   6  14      112.30      124.50      9.59 o
  -2   6  14      137.16      131.84     12.36 o
  -1   6  14      571.71      555.23     20.66 o
   0   6  14        8.48       10.02      3.56 o
   1   6  14      564.62      545.14     15.97 o
   2   6  14      139.88      139.54      9.38 o
   3   6  14      112.71      116.74      8.78 o
   4   6  14        6.70        8.85      2.80 o
   5   6  14       14.13        8.94      3.72 o
  -5   7  14       37.10       40.65      7.44 o
  -4   7  14       22.99       25.76      4.84 o
  -3   7  14       78.73       85.76      8.06 o
  -2   7  14       53.51       53.74     10.28 o
  -1   7  14       52.79       51.12      7.55 o
   0   7  14       18.63       28.33      5.63 o
   1   7  14       49.89       45.04      5.58 o
   2   7  14       56.38       55.44      7.95 o
   3   7  14       75.44       82.26      7.48 o
   4   7  14       23.25       28.94      5.57 o
   5   7  14       37.45       42.73      6.79 o
  -5   8  14       79.99       86.22     10.30 o
  -4   8  14      109.31       93.61     10.59 o
  -3   8  14       59.55       60.17     14.44 o
  -2   8  14      248.38      219.69     25.05 o
  -1   8  14       12.07       15.72      5.25 o
   0   8  14       23.79       20.31      5.01 o
   1   8  14       13.56       13.68      3.46 o
   2   8  14      254.50      254.42     12.15 o
   3   8  14       57.58       51.07      6.04 o
   4   8  14      115.15      115.13     10.49 o
   5   8  14       81.87       86.18     15.09 o
  -5   9  14       23.01       25.70      6.29 o
  -4   9  14       32.23       16.34      7.23 o
  -3   9  14      133.11      135.94     17.94 o
  -2   9  14       65.87       79.56      9.87 o
  -1   9  14        4.25       16.96      5.07 o
   0   9  14      527.50      508.14     16.53 o
   1   9  14        4.08        7.90      2.93 o
   2   9  14       64.42       61.13      6.67 o
   3   9  14      132.45      139.99     11.99 o
   4   9  14       30.05       26.76      5.51 o
   5   9  14       21.89       10.26      5.71 o
  -5  10  14       24.37       31.63      6.58 o
  -4  10  14      173.62      131.90     17.74 o
  -3  10  14       82.92       80.26     14.04 o
  -2  10  14       78.21       76.18      9.84 o
  -1  10  14      149.08      175.75     19.33 o
   0  10  14        0.06        4.02      2.64 o
   1  10  14      149.71      157.19     15.48 o
   2  10  14       77.21       91.39      9.45 o
   3  10  14       85.41       85.13      9.32 o
   4  10  14      169.85      165.83     13.09 o
   5  10  14       25.96       19.75      4.89 o
  -4  11  14       43.12       55.68     12.09 o
  -3  11  14       77.87       95.74     15.63 o
  -2  11  14       11.00        9.34      6.89 o
  -1  11  14      140.52      139.69     13.05 o
   0  11  14      285.00      319.38     15.14 o
   1  11  14      138.34      153.74     10.70 o
   2  11  14       10.31       12.19      4.21 o
   3  11  14       73.82       62.95      8.25 o
   4  11  14       42.17       31.97      6.03 o
  -4  12  14       26.07       27.84      9.30 o
  -3  12  14       25.90       35.21     10.02 o
  -2  12  14       86.55      103.65     16.27 o
  -1  12  14      109.06       86.97     15.57 o
   0  12  14       54.12       40.75      8.70 o
   1  12  14      111.10      107.70     11.22 o
   2  12  14       85.81       84.50      9.66 o
   3  12  14       26.10       30.54      8.00 o
   4  12  14       24.97       16.83      4.90 o
  -3  13  14      109.88      114.91     16.97 o
  -2  13  14       41.46       36.19     10.30 o
  -1  13  14       14.59       17.99     10.36 o
   0  13  14      267.72      276.11     15.74 o
   1  13  14       14.17       20.74      5.68 o
   2  13  14       43.50       41.58      7.10 o
   3  13  14      110.86      115.08     11.56 o
  -3  14  14       19.45       25.31      9.39 o
  -2  14  14       37.54       34.61     10.87 o
  -1  14  14       83.03       79.60     10.74 o
   0  14  14       90.71      114.97     12.16 o
   1  14  14       84.09       83.20     18.03 o
   2  14  14       37.08       43.31      7.73 o
   3  14  14       18.91       24.10      5.79 o
  -2  15  14       28.14       33.37     10.41 o
  -1  15  14        5.12       11.61      5.30 o
   0  15  14      101.88      115.70     12.79 o
   1  15  14        5.76        7.51      4.63 o
   2  15  14       27.00       42.83      9.45 o
  -1  16  14       52.37       80.16     11.24 o
   0  16  14       28.42       23.57      6.82 o
   1  16  14       55.64       71.07     10.10 o
   1   0  15      190.75      190.02      7.64 o
   2   0  15       49.12       44.41      5.05 o
   3   0  15       20.86       19.51      3.12 o
   4   0  15       63.99       77.58      7.51 o
   5   0  15       17.36       28.56      8.39 o
   6   0  15        1.20        4.19      3.73 o
  -6   1  15      109.23      115.05     14.72 o
  -5   1  15      198.43      221.09     18.01 o
  -4   1  15        0.87        2.71      2.52 o
  -3   1  15       28.93       30.05      4.24 o
  -2   1  15       51.46       50.72      4.03 o
  -1   1  15      254.35      244.83      8.62 o
   0   1  15       25.73       40.05      5.46 o
   1   1  15      253.19      254.68      8.89 o
   2   1  15       54.54       59.50      5.27 o
   3   1  15       29.72       29.39      3.66 o
   4   1  15        0.54        0.77      1.90 o
   5   1  15      195.82      199.02     12.27 o
   6   1  15      110.88      111.33     11.30 o
  -6   2  15      180.06      183.59     14.88 o
  -5   2  15       68.19       45.64      7.52 o
  -4   2  15       12.22       24.40      4.64 o
  -3   2  15       78.72       81.08      9.43 o
  -2   2  15      119.78      120.70      6.69 o
  -1   2  15       18.49       17.52      3.12 o
   0   2  15      128.74      119.79      8.29 o
   1   2  15       19.56       14.05      2.95 o
   2   2  15      118.25      113.52      7.19 o
   3   2  15       78.56       81.90      6.44 o
   4   2  15       12.99       12.33      3.15 o
   5   2  15       67.58       62.97      7.25 o
   6   2  15      182.73      181.14     14.23 o
  -5   3  15      155.24      156.58     13.32 o
  -4   3  15       53.30       58.30     11.30 o
  -3   3  15       31.06       39.75      4.95 o
  -2   3  15      176.98      204.05     11.89 o
  -1   3  15        5.17        9.48      3.55 o
   0   3  15       62.59       85.35     13.10 o
   1   3  15        4.88        8.13      2.48 o
   2   3  15      178.64      199.36      9.26 o
   3   3  15       32.65       36.66      6.42 o
   4   3  15       50.33       44.07      4.50 o
   5   3  15      156.64      153.74     10.73 o
   6   3  15       30.23       34.67     10.91 o
  -5   4  15       33.02       42.45      7.63 o
  -4   4  15      195.35      210.73     15.29 o
  -3   4  15      136.23      135.16      8.55 o
  -2   4  15      165.17      176.76     15.89 o
  -1   4  15       53.27       45.73     10.53 o
   0   4  15       47.57       51.24      7.14 o
   1   4  15       55.84       56.84      5.21 o
   2   4  15      164.58      158.56      8.66 o
   3   4  15      137.15      134.15      8.33 o
   4   4  15      195.97      207.59     10.08 o
   5   4  15       34.56       23.87      8.38 o
  -5   5  15       21.73       22.26      5.89 o
  -4   5  15       62.44       53.95      6.60 o
  -3   5  15      181.47      195.69     12.34 o
  -2   5  15      143.23      139.38     12.61 o
  -1   5  15      286.73      304.91     15.46 o
   0   5  15        0.48        2.92      3.01 o
   1   5  15      289.02      300.05     11.85 o
   2   5  15      141.70      150.58      9.89 o
   3   5  15      179.61      199.46      9.66 o
   4   5  15       63.13       63.87      6.89 o
   5   5  15       23.32       20.03      5.12 o
  -5   6  15        0.62        1.46      3.73 o
  -4   6  15        5.67       13.94      4.13 o
  -3   6  15       99.27      103.49      9.12 o
  -2   6  15       86.63       76.87      9.75 o
  -1   6  15        9.18       13.82      4.58 o
   0   6  15       30.18       35.05      6.24 o
   1   6  15       10.98        6.86      4.60 o
   2   6  15       85.22       80.07      7.29 o
   3   6  15       91.06       95.58      8.14 o
   4   6  15        5.21        8.19      3.65 o
   5   6  15        0.59        6.19      3.64 o
  -5   7  15       78.67       74.88     10.02 o
  -4   7  15       30.26       33.76      5.61 o
  -3   7  15       91.44       93.55     11.15 o
  -2   7  15       46.71       47.81      8.14 o
  -1   7  15       10.70       10.83      8.58 o
   0   7  15       29.12       46.63      7.15 o
   1   7  15        8.54       12.13      3.25 o
   2   7  15       46.29       51.48      6.05 o
   3   7  15       92.16       91.75     10.47 o
   4   7  15       29.19       26.56      5.81 o
   5   7  15       79.46       89.74      9.83 o
  -5   8  15        0.24        3.05      4.10 o
  -4   8  15      136.23      140.23     13.20 o
  -3   8  15       71.47       74.15     13.44 o
  -2   8  15      117.36      152.96     13.77 o
  -1   8  15       61.33       90.75     10.66 o
   0   8  15      170.16      176.49     13.84 o
   1   8  15       62.94       66.11     12.16 o
   2   8  15      116.65      107.58      8.72 o
   3   8  15       72.73       65.74      8.31 o
   4   8  15      137.44      136.96     11.78 o
   5   8  15        0.23        3.55      3.38 o
  -5   9  15        4.00        5.00      5.47 o
  -4   9  15       76.63       84.98     14.92 o
  -3   9  15       58.87       62.22     13.04 o
  -2   9  15       71.13       91.50     10.87 o
  -1   9  15       30.18       37.84      7.21 o
   0   9  15        0.25       -0.01      2.29 o
   1   9  15       31.07       23.44      4.24 o
   2   9  15       72.54       68.46      7.28 o
   3   9  15       60.47       57.85     11.70 o
   4   9  15       77.66       78.41      9.31 o
   5   9  15        4.07        4.86      3.33 o
  -4  10  15        2.40        0.00      4.47 o
  -3  10  15       58.68       58.89     12.77 o
  -2  10  15      111.33      104.98     16.47 o
  -1  10  15       10.51       16.46      5.17 o
   0  10  15       34.19       38.51      5.53 o
   1  10  15        9.64        9.24      3.57 o
   2  10  15      108.06      110.54     11.16 o
   3  10  15       60.18       56.86     12.18 o
   4  10  15        2.52        6.08      3.68 o
  -4  11  15       15.63        9.24      6.66 o
  -3  11  15      119.55      148.92     20.12 o
  -2  11  15       96.19      115.84     17.63 o
  -1  11  15        1.73        3.38      4.97 o
   0  11  15        2.14       -0.05      3.42 o
   1  11  15        2.16        6.00      3.88 o
   2  11  15       96.01      100.85     10.79 o
   3  11  15      118.46      112.03     13.41 o
   4  11  15       15.42       14.74      4.94 o
  -4  12  15       12.68       20.29      8.69 o
  -3  12  15       95.74       98.11     16.89 o
  -2  12  15       26.42       27.34      9.53 o
  -1  12  15       99.79       99.55     16.92 o
   0  12  15      708.08      725.15     34.93 o
   1  12  15       99.25      105.30     11.44 o
   2  12  15       26.71       27.36      6.06 o
   3  12  15       94.77      103.62     11.16 o
   4  12  15       12.85       15.04      5.13 o
  -3  13  15        2.02        4.10      5.90 o
  -2  13  15       20.96       36.83     11.22 o
  -1  13  15      110.39      143.28     19.99 o
   0  13  15      152.12      165.58     19.43 o
   1  13  15      110.55      113.03     23.55 o
   2  13  15       18.92       16.50      6.53 o
   3  13  15        2.10        1.04      3.42 o
  -2  14  15       48.85       62.17     14.10 o
  -1  14  15        0.95       -5.13      5.85 o
   0  14  15       96.06       95.87     11.40 o
   1  14  15        1.05        3.69      4.02 o
   2  14  15       48.11       54.89      8.66 o
  -2  15  15      128.80      146.53     14.95 o
   0  15  15        8.46       10.13      5.24 o
   1  15  15       57.38       60.86      9.46 o
   2  15  15      126.96      139.47     16.59 o
   0   0  16       71.43       73.43     11.83 o
   1   0  16      191.10      191.86      8.44 o
   2   0  16       46.72       51.80      5.08 o
   3   0  16       15.23       17.26      3.55 o
   4   0  16        0.42        0.48      2.40 o
   5   0  16       24.71       28.59      6.26 o
  -5   1  16       24.28       37.78      7.74 o
  -4   1  16       14.53       23.75      6.32 o
  -3   1  16      141.72      130.30      8.30 o
  -2   1  16       14.82       13.01      3.51 o
  -1   1  16       93.83      105.09      6.90 o
   0   1  16     1804.87     1848.42     41.49 o
   1   1  16       96.92       96.51      6.74 o
   2   1  16       13.73       14.60      3.09 o
   3   1  16      141.02      122.94      8.04 o
   4   1  16       15.58       23.25      4.51 o
   5   1  16       24.80       31.28      5.33 o
  -5   2  16       77.37       71.01      9.49 o
  -4   2  16      167.99      166.15     13.69 o
  -3   2  16      146.24      155.60     12.65 o
  -2   2  16        0.70        3.27      4.92 o
  -1   2  16      319.85      322.63     14.62 o
   0   2  16       45.36       48.37      6.90 o
   1   2  16      324.56      314.68     10.39 o
   2   2  16        1.46        1.74      1.95 o
   3   2  16      144.63      119.82     10.83 o
   4   2  16      166.89      169.34     11.18 o
   5   2  16       80.29       86.77      8.43 o
  -5   3  16       16.03       15.77      8.78 o
  -4   3  16      135.21      154.03     13.32 o
  -3   3  16       32.86       33.73      4.79 o
  -2   3  16       23.81       23.56      5.51 o
  -1   3  16       15.81       22.21      8.36 o
   0   3  16      154.19      148.93     21.50 o
   1   3  16       16.53       18.92      3.45 o
   2   3  16       22.46       19.60      3.98 o
   3   3  16       33.04       39.66      4.83 o
   4   3  16      134.63      131.10     22.92 o
   5   3  16       16.47       23.48      5.82 o
  -5   4  16        0.16        3.11      3.77 o
  -4   4  16       18.90       21.78      6.70 o
  -3   4  16      119.72      114.30      8.29 o
  -2   4  16      353.25      343.90     13.71 o
  -1   4  16       42.61       43.51     10.99 o
   0   4  16       83.39       98.66     10.05 o
   1   4  16       42.38       49.32      5.88 o
   2   4  16      349.27      339.53     11.17 o
   3   4  16      121.26      119.87      8.11 o
   4   4  16       16.44       18.04      4.39 o
   5   4  16        0.36       -0.57      2.92 o
  -5   5  16       34.67       40.17      7.54 o
  -4   5  16        1.21        7.09      4.02 o
  -3   5  16       78.86       84.25      7.97 o
  -2   5  16       14.73       15.25      6.42 o
  -1   5  16       11.90       27.54      9.08 o
   0   5  16       36.20       32.27     11.92 o
   1   5  16       13.19       17.33      3.73 o
   2   5  16       15.55       16.27      3.66 o
   3   5  16       85.04       93.41     19.52 o
   4   5  16        1.47        4.50      3.22 o
   5   5  16       33.47       34.00      6.18 o
  -5   6  16        7.84       10.43      4.77 o
  -4   6  16        0.31       -0.10      2.72 o
  -3   6  16       18.04       27.78      8.97 o
  -2   6  16      110.32      100.13     11.30 o
  -1   6  16      340.69      300.53     23.38 o
   0   6  16       26.83       29.45      5.79 o
   1   6  16      344.18      358.58     13.51 o
   2   6  16      109.30      108.35      8.87 o
   3   6  16       17.82       18.56      4.02 o
   4   6  16        0.24       -0.92      2.78 o
   5   6  16        6.77       15.22      4.74 o
  -5   7  16        7.10        9.75      9.49 o
  -4   7  16        9.52       19.20      6.78 o
  -3   7  16       96.60      138.03     18.53 o
  -2   7  16       53.88       46.15      8.06 o
  -1   7  16       74.29       60.56     12.85 o
   0   7  16       32.54       35.72      6.36 o
   1   7  16       74.82       65.15      6.79 o
   2   7  16       54.31       34.79      5.44 o
   3   7  16       96.46       95.87     10.15 o
   4   7  16        9.12       13.86      5.58 o
   5   7  16        7.11        7.40      3.51 o
  -4   8  16       14.91       23.73      6.26 o
  -3   8  16       24.11       23.26      9.07 o
  -2   8  16       21.50       30.62      9.99 o
  -1   8  16        4.37       -0.30      5.21 o
   0   8  16        2.87        6.70      3.10 o
   1   8  16        3.73        5.21      2.45 o
   2   8  16       21.40       25.04      5.46 o
   3   8  16       23.61       28.00      5.82 o
   4   8  16       12.47       11.51      4.33 o
  -4   9  16       21.25       21.09      8.46 o
  -3   9  16        0.72        1.86      5.22 o
  -2   9  16       14.99       41.22     11.83 o
   0   9  16      211.56      198.66     14.78 o
   1   9  16       12.90       11.81      4.48 o
   2   9  16       14.94       14.53      5.91 o
   3   9  16        0.82        7.65      7.72 o
   4   9  16       22.77       24.38      5.29 o
  -4  10  16       22.19       30.21     10.07 o
  -3  10  16       51.58       77.68     14.79 o
  -2  10  16       40.17       54.05     12.15 o
   0  10  16        4.83        4.38      3.98 o
   1  10  16       36.48       42.13      7.54 o
   2  10  16       41.02       61.91     17.45 o
   3  10  16       51.92       60.97      8.60 o
   4  10  16       23.07       33.20      6.45 o
  -3  11  16       34.19       40.23     11.88 o
  -2  11  16       60.55       71.93     14.59 o
   0  11  16       56.40       60.71     16.27 o
   1  11  16       45.93       45.94     10.39 o
   2  11  16       60.18       76.05     13.04 o
   3  11  16       38.56       33.71      7.49 o
  -3  12  16        5.59        6.30      7.14 o
  -2  12  16       39.77       53.72     13.50 o
   0  12  16       21.98       30.91      7.24 o
   1  12  16        7.41       10.83      4.80 o
   2  12  16       40.41       43.39      7.58 o
   3  12  16        5.60        3.19      3.80 o
  -2  13  16       34.58       41.99     11.89 o
  -1  13  16       24.83       21.66      9.99 o
   0  13  16      168.75      169.50     15.38 o
   1  13  16       26.12       36.52     10.95 o
   2  13  16       36.08       29.44      6.61 o
  -2  14  16        1.62       -4.05      4.97 o
  -1  14  16       21.79        7.99      8.16 o
   0  14  16      105.16      126.05     20.92 o
   1  14  16       22.29       20.05     13.97 o
   2  14  16        1.50        1.38      3.73 o
   0  15  16      153.34      134.45     17.54 o
   1   0  17       17.26       16.52      3.99 o
   2   0  17      190.96      209.97     12.34 o
   3   0  17      131.59      105.40     12.39 o
   4   0  17       26.76       31.58      6.48 o
   5   0  17      264.17      265.55     20.74 o
  -5   1  17      191.11      189.58     15.40 o
  -4   1  17       18.35       21.41      7.09 o
  -3   1  17        2.42        3.86      4.10 o
  -2   1  17      213.67      229.04     11.69 o
  -1   1  17        5.21        8.47      3.44 o
   0   1  17        0.19       10.41      3.81 o
   1   1  17        4.92        7.18      2.40 o
   2   1  17      210.80      227.40      9.88 o
   3   1  17        2.47        2.90      2.30 o
   4   1  17       19.23       33.50      6.42 o
   5   1  17      186.27      163.51     16.56 o
  -5   2  17       26.27       32.28      7.03 o
  -4   2  17        1.00        4.13      3.75 o
  -3   2  17      158.65      151.81     14.18 o
  -2   2  17       92.98       90.53     10.09 o
  -1   2  17       50.12       57.97      7.75 o
   0   2  17      120.06      120.20     10.75 o
   1   2  17       48.39       55.90      5.48 o
   2   2  17       94.33      113.08      7.75 o
   3   2  17      159.85      166.06      9.69 o
   4   2  17        0.75        3.73      3.42 o
   5   2  17       25.61       28.06      6.27 o
  -5   3  17       11.69       20.88      5.86 o
  -4   3  17       72.71       72.49     18.21 o
  -3   3  17        0.81       -1.08      3.04 o
  -2   3  17       63.44       54.88      7.99 o
  -1   3  17       68.52       56.78     12.58 o
   0   3  17        2.33        2.48      4.48 o
   1   3  17       68.99       79.88      7.38 o
   2   3  17       63.65       55.43      5.54 o
   3   3  17        0.76        4.29      3.63 o
   4   3  17       72.60       83.73      9.72 o
   5   3  17       11.80       11.48      4.64 o
  -5   4  17        5.20        6.26      4.34 o
  -4   4  17      104.23      108.78     11.95 o
  -3   4  17       53.18       62.17      8.36 o
  -2   4  17       74.68       44.31     11.85 o
  -1   4  17      199.70      205.12     22.33 o
   0   4  17       32.93       34.31      9.01 o
   1   4  17      195.58      193.32     11.69 o
   2   4  17       74.48       71.84     11.92 o
   3   4  17       52.31       53.34      6.40 o
   4   4  17      102.94       94.63     10.39 o
   5   4  17        5.21        9.85      4.53 o
  -5   5  17       24.19       26.25      6.61 o
  -4   5  17       14.30       10.89      4.74 o
  -3   5  17       97.83       90.29     11.53 o
  -2   5  17       10.02        0.26      6.41 o
  -1   5  17       39.32       54.57     11.46 o
   0   5  17        1.76        7.62      5.42 o
   1   5  17       36.07       42.04      7.78 o
   2   5  17       11.23       13.27      3.35 o
   3   5  17       97.46       85.71      9.66 o
   4   5  17       14.89       10.65      6.72 o
   5   5  17       22.17       32.68     10.52 o
  -4   6  17       58.61       59.74      7.42 o
  -3   6  17      203.46      210.66     16.67 o
  -2   6  17       31.39       28.13      9.63 o
  -1   6  17       25.69       38.72     10.10 o
   0   6  17       49.99       50.79      8.75 o
   1   6  17       25.53       22.85      5.63 o
   2   6  17       31.96       42.38      9.08 o
   3   6  17      209.49      212.64     14.01 o
   4   6  17       58.81       52.07      8.04 o
  -4   7  17       29.90       19.18      6.18 o
  -3   7  17       21.46       25.31      8.98 o
  -2   7  17       76.17       92.78     15.81 o
  -1   7  17       18.08       18.48      7.30 o
   0   7  17       38.83       47.47      8.97 o
   1   7  17       18.48       19.68      3.96 o
   2   7  17       78.02       79.04      9.56 o
   3   7  17       21.40       16.65      5.02 o
   4   7  17       30.63       25.68      5.92 o
  -4   8  17       10.67        3.88      4.72 o
  -3   8  17       45.14       63.63     14.22 o
  -2   8  17       80.48       81.79     15.17 o
   0   8  17        0.15       -0.77      3.14 o
   1   8  17       33.23       34.66      6.86 o
   2   8  17       81.44       94.86     10.47 o
   3   8  17       43.98       59.62      8.47 o
   4   8  17        9.66        9.59      4.34 o
  -4   9  17       76.20       89.53     11.56 o
  -3   9  17       28.83       28.03      9.45 o
  -2   9  17       94.38       77.37     15.36 o
   0   9  17        6.12        8.06      4.74 o
   1   9  17       16.70       18.10      5.14 o
   2   9  17       87.52       87.89     10.16 o
   3   9  17       28.72       30.77      6.44 o
   4   9  17       75.63       74.32      9.68 o
  -3  10  17       60.93       73.64     14.70 o
  -2  10  17       54.27       84.24     15.87 o
   0  10  17      143.34      138.64     13.39 o
   1  10  17       52.57       63.76      9.17 o
   2  10  17       55.93       50.26      8.04 o
   3  10  17       60.07       74.80      9.56 o
  -3  11  17       26.06       24.46      9.30 o
  -2  11  17       15.83       24.37      9.90 o
   0  11  17       11.88       14.36      5.86 o
   1  11  17       12.82       18.71      5.69 o
   2  11  17       16.43       22.49      8.04 o
   3  11  17       25.70       32.84      6.78 o
  -2  12  17        3.15       11.52      8.33 o
  -1  12  17       24.37       17.35      9.53 o
   0  12  17       14.67       21.11      6.41 o
   1  12  17       26.27       29.78      7.01 o
   2  12  17        3.39        4.14      3.87 o
  -2  13  17       12.36       26.76     10.48 o
  -1  13  17       74.15       80.72     16.39 o
   0  13  17       12.48       19.54      9.11 o
   1  13  17       74.28       76.87     10.67 o
   2  13  17       13.29       20.39      5.92 o
   0  14  17       48.17       70.35     20.68 o
   0   0  18      101.07      124.85     16.00 o
   1   0  18       75.60       67.72      6.88 o
   2   0  18        0.55        3.17      2.85 o
   3   0  18       48.02       46.29      7.41 o
   4   0  18        0.08        0.31      4.58 o
   5   0  18       68.89       94.40     15.11 o
  -4   1  18       63.34       56.72     11.76 o
  -3   1  18       48.97       63.44     12.40 o
  -2   1  18       23.51       26.84     13.21 o
  -1   1  18      250.16      260.14     17.35 o
   0   1  18       85.98       99.89     10.27 o
   1   1  18      253.65      268.47     11.63 o
   2   1  18       23.08       30.60      4.45 o
   3   1  18       44.87       48.79      7.56 o
   4   1  18       61.94       60.10      8.69 o
  -4   2  18       11.04       12.49      5.02 o
  -3   2  18       27.15       35.70      9.64 o
  -2   2  18       91.80      127.22     18.61 o
  -1   2  18       99.97      108.16     16.77 o
   0   2  18       18.55       32.72      8.90 o
   1   2  18      100.94      110.15      8.87 o
   2   2  18       96.40      113.02      8.06 o
   3   2  18       27.11       28.18      4.56 o
   4   2  18       12.32       16.78      5.33 o
  -4   3  18       12.96       16.23      5.37 o
  -3   3  18       37.38       36.26      9.73 o
  -2   3  18       51.31       39.35     10.86 o
  -1   3  18      108.64      136.53     18.46 o
   0   3  18       31.05       42.15     10.15 o
   1   3  18      108.56      115.11      9.09 o
   2   3  18       54.13       64.73      6.83 o
   3   3  18       37.34       27.74      6.01 o
   4   3  18       12.35       11.69      4.84 o
  -4   4  18       28.60       26.50      6.77 o
  -1   4  18       66.75      104.97     16.25 o
   0   4  18       24.51       35.07      8.62 o
   1   4  18       65.08       71.62      7.31 o
   2   4  18      209.76      195.13     12.11 o
   3   4  18       12.33       17.55      5.12 o
   4   4  18       31.03       18.44      5.26 o
  -4   5  18       61.24       60.58      9.30 o
  -3   5  18       94.77      112.24     12.55 o
  -1   5  18       15.46       21.72      7.37 o
   0   5  18       14.82       12.73      5.23 o
   1   5  18       15.77       29.66      4.95 o
   2   5  18       17.49       12.15      4.55 o
   3   5  18       90.61       80.61     13.40 o
   4   5  18       62.57       59.16      8.66 o
  -4   6  18       33.76       31.26     10.23 o
  -3   6  18       15.92       21.54      5.83 o
   0   6  18       13.03       27.18      8.49 o
   1   6  18       84.57       96.87     26.36 o
   2   6  18      116.15      108.25     11.55 o
   3   6  18       16.01       10.76      4.49 o
   4   6  18       34.18       28.73      6.27 o
  -4   7  18       34.11       37.48     15.59 o
  -3   7  18        4.97        8.38      4.80 o
   0   7  18       18.91       14.69      7.42 o
   1   7  18      101.78       82.19     10.05 o
   2   7  18       20.81       22.33      5.59 o
   3   7  18        5.03        1.08      4.66 o
   4   7  18       33.66       40.80     14.95 o
  -3   8  18       10.48       12.85      7.86 o
   0   8  18       12.55       17.88      8.86 o
   1   8  18        9.16       11.10      4.74 o
   2   8  18      106.60       92.02     10.54 o
   3   8  18       10.39       14.57      5.09 o
  -3   9  18       23.92       24.69      9.99 o
   0   9  18      176.94      172.54     21.84 o
   1   9  18       21.56       20.11      5.64 o
   2   9  18        5.91        3.49      3.48 o
   3   9  18       23.55       29.27      6.32 o
  -3  10  18       84.64      117.11     19.58 o
   0  10  18       75.91       36.19     11.15 o
   1  10  18       44.23       59.22      9.18 o
   2  10  18       59.15       49.24     10.49 o
   3  10  18       84.82       78.73     13.91 o
  -1  11  18      109.65      103.30     17.95 o
   0  11  18       35.17       32.46     11.26 o
   1  11  18      106.76      115.82     12.61 o
   2  11  18        5.41       11.69      6.42 o
  -1  12  18      128.88      151.85     22.48 o
   0  12  18       24.72       29.52     10.62 o
   1  12  18      130.05      176.46     16.10 o
   0  13  18       66.22       70.74     15.76 o
   1   0  19       52.54       62.86      8.44 o
   2   0  19        2.26        2.58      3.07 o
   3   0  19        0.86        2.23      4.41 o
   4   0  19        2.40       10.69      6.61 o
  -4   1  19       52.23       45.80     10.54 o
  -3   1  19       11.42       15.72      7.40 o
  -1   1  19      116.38      137.42     15.09 o
   0   1  19        2.62        8.32      4.84 o
   1   1  19      117.82      152.21     10.70 o
   2   1  19        3.68        6.77      3.24 o
   3   1  19       11.57        5.90      3.81 o
   4   1  19       52.05       83.76     14.39 o
  -4   2  19        1.12        0.39      4.76 o
  -1   2  19       43.90       52.90     11.52 o
   0   2  19      139.44      185.72     20.98 o
   1   2  19       42.78       44.20     12.16 o
   2   2  19       38.47       48.11     12.90 o
   3   2  19        5.00        3.40      3.61 o
   4   2  19        1.43        0.08      3.43 o
  -4   3  19      151.26      150.88     20.23 o
  -1   3  19       74.25       67.79     13.50 o
   0   3  19       68.39       85.86     13.83 o
   1   3  19       74.73       85.52     11.95 o
   2   3  19       47.10       38.16      6.91 o
   3   3  19       75.31       75.73      9.84 o
   4   3  19      150.87      153.65     13.84 o
  -4   4  19      120.31      114.73     14.94 o
   0   4  19        1.70        7.92      3.85 o
   1   4  19        8.02        9.16      5.24 o
   2   4  19       10.32        4.43      3.53 o
   3   4  19       21.38       23.44      5.62 o
   4   4  19      121.93      129.43     12.85 o
  -4   5  19        5.22       13.72      8.32 o
   0   5  19       31.32       19.52      8.19 o
   1   5  19      120.11      105.99     16.17 o
   2   5  19       76.46       80.79      9.87 o
   3   5  19        3.72        3.70      4.09 o
   4   5  19        4.79       11.69      4.93 o
   0   6  19        0.75       -3.77      3.77 o
   1   6  19       25.72       22.25      5.84 o
   2   6  19       36.55       37.54      6.99 o
   3   6  19      117.15      124.40     12.53 o
   0   7  19        0.51        0.33      5.30 o
   1   7  19       50.99       60.98     11.59 o
   2   7  19       25.15       18.31      5.24 o
   3   7  19       54.21       65.82     24.77 o
   0   8  19       96.04       87.86     16.29 o
   1   8  19       42.06       45.00     15.16 o
   2   8  19       57.79       74.08     10.04 o
   3   8  19        1.37       -0.59      3.19 o
   0   9  19       35.98       45.50     12.31 o
   1   9  19       46.13       55.17     14.11 o
   2   9  19       27.98       35.20      7.41 o
   0  10  19       65.64       67.55     14.78 o
   1  10  19       33.85       35.19      7.60 o
   2  10  19       48.98       61.37      9.26 o
  -1  11  19        7.33        0.92      7.25 o
   0  11  19        0.00        9.55      7.70 o
   1  11  19        6.67       10.16      5.11 o
   1   0  20       92.81       98.59     10.68 o
   3   0  20       16.75       29.67     10.00 o
  -3   1  20       52.15       37.89     10.59 o
   0   1  20       50.19       76.91     13.13 o
   1   1  20      194.14      240.99     19.95 o
   2   1  20        7.79       13.72      4.90 o
   3   1  20       52.13       67.37     13.67 o
   1   2  20       37.31       46.25     10.85 o
   2   2  20        7.09        7.39      3.93 o
   3   2  20       19.53       28.18      6.33 o
   0   3  20       53.03       64.53     13.55 o
   1   3  20       31.55       33.30      9.81 o
   2   3  20       73.32       70.82     18.74 o
   3   3  20       28.82       33.94      7.09 o
   0   4  20        1.82        0.86      5.87 o
   1   4  20       22.32       28.92      8.66 o
   2   4  20      252.82      253.60     22.18 o
   3   4  20        3.08        4.92      3.92 o
   1   5  20       39.23       24.74      8.86 o
   2   5  20       58.99       53.28      8.62 o
   3   5  20        6.70        7.04      4.39 o
   0   6  20        0.64       -3.29      3.29 o
   1   6  20       24.18       26.06      6.56 o
   2   6  20        2.44        5.76      3.94 o
   3   6  20        6.12        3.09      3.71 o
   0   7  20        0.02       -4.23      4.23 o
   1   7  20       64.66       65.82      9.75 o
   2   7  20      115.44      143.89     14.04 o
   0   8  20        0.03        4.01      5.81 o
   1   8  20        4.99        5.93      4.10 o
   2   8  20       46.45       53.05     13.97 o
   0   9  20       57.15       65.22     14.77 o
   1   9  20        1.99        4.72      4.51 o
  -1  10  20        6.01       -2.37      6.76 o
   0  10  20        0.01        6.31      7.17 o
   1  10  20        5.36       13.80      7.67 o
   3   0  21       85.34       71.66     14.25 o
   0   1  21       39.99       22.60      9.16 o
   1   1  21       12.81       17.45      7.15 o
   3   1  21        1.83        3.44      6.32 o
   0   2  21       64.33       64.82     12.98 o
   1   2  21       21.57       25.90      8.73 o
   2   2  21       22.16       12.70      6.61 o
   3   2  21       73.81       74.50     14.06 o
   0   3  21        6.17        5.89      5.98 o
   1   3  21       65.85       47.37     11.21 o
   2   3  21       26.70       43.20      7.83 o
   3   3  21        8.40       13.51      4.74 o
   0   4  21       42.24       35.11     10.60 o
   1   4  21       28.58       39.28     10.58 o
   2   4  21      108.60      108.74     15.38 o
   0   5  21       10.84        5.66      6.26 o
   1   5  21       37.16       33.39     10.16 o
   2   5  21       43.52       50.31      8.87 o
   0   6  21        1.54       -2.64      5.02 o
   1   6  21       15.20        9.96      6.18 o
   2   6  21        5.32        8.29      4.48 o
   0   7  21        5.87        4.69      6.53 o
   1   7  21       24.98       16.94      8.10 o
   0   8  21        1.50        6.81      6.59 o
   1   8  21       16.83        8.99      6.73 o
   0   1  22       27.17       27.58     10.23 o
   1   1  22       10.87        5.88      6.47 o
   0   2  22      103.63      124.50     18.28 o
   1   2  22        7.19        2.90      5.66 o
   2   2  22        2.60        5.39      5.99 o
   0   3  22       33.84       35.98     10.61 o
   1   3  22        7.13        0.23      4.74 o
   2   3  22       16.14       24.52      8.75 o
   0   4  22      143.91      160.83     21.28 o
   1   4  22        9.30        6.83      6.65 o
   0   5  22        0.67       -2.02      5.50 o
   1   5  22        2.30        5.79      5.60 o
   0   6  22       19.28       15.50      8.36 o
 
